# Supplementary material for: Data-Independent Acquisition Proteomics Reveals Long-Term Biomarkers in the Serum of C57BL/6J Mice Following Local High-Dose Heart Irradiation
Source: Front Public Health. 2021 Jul 2;9:678856. doi: 10.3389/fpubh.2021.678856 (PMC8283568; doi:10.3389/fpubh.2021.678856)
Supplement: Supplementary file 1 [file Table_1.XLSX]

## Sheet: S1
Table S1. All identified and quantified serum proteins
								Normalized intensities															Log transformed intensities															Peptides identified
Protein Accessions	Genes	Protein Descriptions	# Unique Total Peptides	Ratio 8Gy /0Gy	Qvalue	Ratio 16Gy / 0Gy	Qvalue	0Gy_replicate1	0Gy_replicate2	0Gy_replicate3	0Gy_replicate4	0Gy_replicate5	8Gy_replicate1	8Gy_replicate2	8Gy_replicate3	8Gy_replicate4	8Gy_replicate5	16Gy_replicate1	16Gy_replicate2	16Gy_replicate3	16Gy_replicate4	16Gy_replicate5	0Gy_replicate1	0Gy_replicate2	0Gy_replicate3	0Gy_replicate4	0Gy_replicate5	8Gy_replicate1	8Gy_replicate2	8Gy_replicate3	8Gy_replicate4	8Gy_replicate5	16Gy_replicate1	16Gy_replicate2	16Gy_replicate3	16Gy_replicate4	16Gy_replicate5	0Gy_replicate1	0Gy_replicate2	0Gy_replicate3	0Gy_replicate4	0Gy_replicate5	8Gy_replicate1	8Gy_replicate2	8Gy_replicate3	8Gy_replicate4	8Gy_replicate5	16Gy_replicate1	16Gy_replicate2
P01027	C3	Complement C3	99	1.15282	8.60852e-06	0.895159	4.70345e-31	105840264	109646088	125319224	96719144	138246816	108058104	119189848	77580496	173514288	185619328	95832632	89089696	100761704	107625848	122744072	26.6573	26.7083	26.901	26.5273	27.0427	26.6872	26.8287	26.2092	27.3705	27.4678	26.514	26.4088	26.5864	26.6814	26.8711	83	83	72	77	67	78	69	80	80	62	77	82
P01872	Ighm	Ig mu chain C region	16	1.58541	2.81871e-14	1.6956	2.89254e-16	39533736	33128862	34823624	36237280	36472772	50218496	50889176	86183648	38981344	59412900	80220008	62402264	58909432	54089140	49919500	25.2366	24.9816	25.0536	25.111	25.1203	25.5817	25.6009	26.3609	25.2163	25.8243	26.2575	25.8951	25.812	25.6888	25.5731	12	13	12	11	11	12	12	13	11	7	12	12
P55065	Pltp	Phospholipid transfer protein	12	1.10196	0.0262127	1.41954	2.14345e-10	859058	1.38419e+06	1.21394e+06	1.1033e+06	1.03183e+06	1.18211e+06	1.42099e+06	1.34594e+06	1034301	1.2098e+06	1.69124e+06	1.22032e+06	1.4573e+06	1.34113e+06	2.01786e+06	19.7124	20.4006	20.2113	20.0734	19.9768	20.1729	20.4385	20.3602	19.9802	20.2063	20.6896	20.2188	20.4749	20.355	20.9444	10	9	10	10	9	9	9	9	10	8	9	9
P01867	Igh-3	Ig gamma-2B chain C region	9	1.82117	1.36363e-13	2.65913	4.10014e-09	26003388	18162940	14798251	13623391	21469604	36318340	29554080	37638536	27683904	40099528	68009064	44732232	33129594	79498976	24741370	24.6322	24.1145	23.8189	23.6996	24.3558	25.1142	24.8169	25.1657	24.7225	25.2571	26.0192	25.4148	24.9816	26.2444	24.5604	5	5	5	5	5	5	5	5	5	5	5	5
P01898	H2-Q10	H-2 class I histocompatibility antigen, Q10 alpha chain	11	1.00888	0.432206	1.21224	9.82944e-08	1180251	1.27045e+06	1.02523e+06	1.09549e+06	1142695	992295	1.44327e+06	1.11004e+06	1165997	1053260	1.32198e+06	1.25731e+06	1.16101e+06	1.44388e+06	1.74271e+06	20.1707	20.2769	19.9675	20.0631	20.124	19.9204	20.4609	20.0822	20.1531	20.0064	20.3343	20.2619	20.1469	20.4615	20.7329	10	9	9	9	9	9	9	10	10	8	9	10
P21614	Gc	Vitamin D-binding protein	23	1.03123	0.437989	1.25322	7.20001e-07	20226588	22217900	21777296	23116114	17749600	22388120	23312694	24594430	20336872	17737542	25827658	25690840	24538944	26417390	29223134	24.2697	24.4052	24.3763	24.4624	24.0813	24.4162	24.4746	24.5518	24.2776	24.0803	24.6224	24.6148	24.5486	24.655	24.8006	10	11	11	11	11	11	10	12	12	8	11	10
P08226	Apoe	Apolipoprotein E	24	1.00946	0.436651	1.3369	1.12244e-06	25341480	16895202	13190575	24021014	13584454	24318572	13664371	12355458	22899670	20675086	23047158	28884280	22574310	32363774	17505974	24.595	24.0101	23.653	24.5178	23.6955	24.5356	23.7039	23.5586	24.4488	24.3014	24.4581	24.7838	24.4282	24.9479	24.0613	20	18	17	19	17	20	14	19	19	14	19	17
P07758	Serpina1a	Alpha-1-antitrypsin 1-1	18	1.08997	0.0918801	0.962608	7.75865e-06	2.17543e+06	2.66099e+06	2.3521e+06	2.16818e+06	2.45368e+06	2.62297e+06	1.50252e+06	3.36388e+06	2.26543e+06	3.1182e+06	2.98259e+06	2.37479e+06	2.05707e+06	2.31338e+06	1.64094e+06	21.0529	21.3435	21.1655	21.0481	21.2265	21.3228	20.519	21.6817	21.1114	21.5723	21.5081	21.1794	20.9722	21.1416	20.6461	18	18	18	18	18	18	18	18	18	18	18	18
P63037	Dnaja1	DnaJ homolog subfamily A member 1	26	0.803809	0.115344	0.258271	1.16367e-05	286621	510006	327093	267889	278274	284640	275651	269050	293544	219380	99877.9	165099	82824.4	37708.7	45773.3	18.1288	18.9602	18.3193	18.0313	18.0861	18.1188	18.0725	18.0375	18.1632	17.7431	16.6079	17.333	16.3378	15.2026	15.4822	1	1	1	2	1	1	1	1	2	1	2	1
P01864		Ig gamma-2A chain C region secreted form	4	1.30963	0.0473527	1.8491	2.59813e-05	6093003	28831534	13409295	5114879	11234978	26469378	13937751	24073518	11919476	8311368	47349728	11982152	21357122	18861300	20056228	22.5387	24.7811	23.6767	22.2863	23.4215	24.6578	23.7325	24.5209	23.5068	22.9867	25.4969	23.5144	24.3482	24.1689	24.2575	4	4	4	4	3	4	4	4	4	3	4	4
Q6NXH9	Krt73	Keratin, type II cytoskeletal 73	10	0.862821	0.0763293	0.587935	3.44512e-05	35924.4	132680	84488.7	247023	71080.8	56690.5	116291	145550	79587.1	94722.5	38369.7	53451.4	76507.1	130040	37458.7	15.1327	17.0176	16.3665	17.9143	16.1172	15.7908	16.8274	17.1512	16.2802	16.5314	15.2277	15.7059	16.2233	16.9886	15.193	4	4	2	3	2	4	2	4	4	2	4	3
P13020	Gsn	Gelsolin	44	0.902041	7.26324e-08	0.98686	5.98972e-05	29553142	31316014	34735228	31261348	30777802	31098158	31221698	34020896	26721048	20844662	32654070	29004474	32066552	29110524	34820884	24.8168	24.9004	25.0499	24.8979	24.8754	24.8903	24.896	25.0199	24.6715	24.3132	24.9608	24.7898	24.9346	24.795	25.0534	33	31	31	32	28	29	28	34	35	27	31	33
P01837		Ig kappa chain C region	5	1.24237	0.0469992	1.51416	6.45398e-05	56744396	75650672	73981672	51545740	104546736	73438080	103499736	125293392	49502272	98589088	128570960	105072688	98497800	107198992	109496696	25.758	26.1728	26.1407	25.6193	26.6396	26.13	26.6251	26.9007	25.561	26.5549	26.938	26.6468	26.5536	26.6757	26.7063	4	4	3	4	3	4	3	3	4	3	4	4
P11276	Fn1	Fibronectin	145	0.983819	0.118741	1.00839	6.58229e-05	42359164	38446744	29551206	36090752	30103402	34086460	32183526	13686539	44182292	49684452	37218248	37765860	31516810	31770312	39531412	25.3362	25.1964	24.8167	25.1051	24.8434	25.0227	24.9398	23.7063	25.397	25.5663	25.1495	25.1706	24.9096	24.9212	25.2365	65	65	57	64	53	61	54	69	63	47	62	62
Q61838	Pzp	Pregnancy zone protein	70	1.04909	0.419189	1.05184	9.53237e-05	519528256	583165504	562242304	537749888	621823552	622031360	575475904	603479744	586658368	575792704	656100736	595662336	571398272	519844192	627905216	28.9526	29.1193	29.0666	29.0024	29.2119	29.2124	29.1002	29.1687	29.1279	29.101	29.2893	29.1499	29.0899	28.9535	29.226	60	57	58	57	54	58	52	59	59	47	56	59
Q00897	Serpina1d	Alpha-1-antitrypsin 1-4	8	0.835565	2.78614e-05	0.831716	0.000121037	61699096	63848348	66094668	68483888	67732592	51033104	49552248	66003704	55715140	51643108	48035052	68579008	64334812	64215312	27520960	25.8787	25.9281	25.978	26.0293	26.0133	25.6049	25.5624	25.976	25.7316	25.6221	25.5176	26.0313	25.9391	25.9364	24.714	8	8	7	8	7	7	6	8	8	7	8	8
P04186	Cfb	Complement factor B	19	0.987508	0.219931	0.923578	0.000142972	6719644	5925624	5.51211e+06	5873463	5336181	5.46796e+06	5.97283e+06	3471358	6688321	7399708	5.53917e+06	5439451	4349764	5699051	6095293	22.68	22.4985	22.3942	22.4858	22.3474	22.3826	22.51	21.7271	22.6732	22.819	22.4012	22.375	22.0525	22.4423	22.5393	10	11	11	9	10	10	9	12	11	9	11	10
Q61704	Itih3	Inter-alpha-trypsin inhibitor heavy chain H3	14	1.51769	2.59813e-05	0.93678	0.00015729	3.10325e+06	1738964	3.51592e+06	2.05421e+06	3.34115e+06	2.54985e+06	3.22e+06	2739698	5258885	7105089	2.34151e+06	2.21598e+06	2.97819e+06	3.11761e+06	2.23071e+06	21.5653	20.7298	21.7455	20.9702	21.6719	21.282	21.6186	21.3856	22.3263	22.7604	21.159	21.0795	21.506	21.572	21.0891	12	11	7	10	9	9	6	12	9	7	8	11
P42703	Lifr	Leukemia inhibitory factor receptor	25	0.736412	4.84424e-05	0.711881	0.000179074	568787	297887	386169	448129	507378	403674	313140	327905	349016	232519	344660	465710	213718	295805	252190	19.1175	18.1844	18.5589	18.7736	18.9527	18.6228	18.2564	18.3229	18.4129	17.827	18.3948	18.8291	17.7053	18.1743	17.9442	5	4	3	7	3	5	3	6	6	3	7	6
P07309	Ttr	Transthyretin	10	0.96497	0.144543	1.24224	0.000247281	61322768	91965112	61063172	83672352	60927824	84088632	84224240	82591424	47389528	48083420	95010744	87835480	81883776	80069344	101105456	25.8699	26.4546	25.8638	26.3182	25.8606	26.3254	26.3277	26.2995	25.4981	25.519	26.5016	26.3883	26.2871	26.2547	26.5913	9	9	8	9	9	9	8	9	9	8	9	9
Q61703	Itih2	Inter-alpha-trypsin inhibitor heavy chain H2	33	1.01932	0.355189	0.907661	0.000251641	7056858	8386684	12438581	7.94888e+06	13116542	9640791	11989807	12250550	8529630	7482624	8185772	8579015	11693453	7.84422e+06	8.12534e+06	22.7506	22.9997	23.5683	22.9223	23.6449	23.2007	23.5153	23.5463	23.0241	22.8351	22.9647	23.0324	23.4792	22.9032	22.954	18	15	14	17	11	16	12	18	16	10	14	18
P35441	Thbs1	Thrombospondin-1	63	1.02593	0.411656	1.23305	0.000345211	6.62883e+06	6180524	4782580	5.93623e+06	5628501	6913396	5.66133e+06	4335558	6.06449e+06	6945760	8659997	5.54598e+06	6496973	9423629	5.8549e+06	22.6603	22.5593	22.1894	22.5011	22.4243	22.721	22.4327	22.0478	22.532	22.7277	23.0459	22.403	22.6313	23.1679	22.4812	22	23	22	22	20	22	20	24	24	17	21	23
P55284	Cdh5	Cadherin-5	27	1.19703	0.126117	1.46747	0.000478011	8075.19	10161.7	7090.49	10261.6	6518.66	9801.8	9466.67	9775.74	7152.92	11725.1	12233.4	9534.82	10534.4	10328.5	12396.1	12.9793	13.3109	12.7917	13.325	12.6704	13.2588	13.2086	13.255	12.8043	13.5173	13.5785	13.219	13.3628	13.3343	13.5976	1	1	2	2	1	3	1	2	2	0	1	1
P97863	Nfib	Nuclear factor 1 B-type	21	0.891049	0.345432	0.358065	0.000625204	2.0133e+06	2.99058e+06	2.29924e+06	2596503	2.97328e+06	2477392	2.12294e+06	2.6583e+06	2.6548e+06	1556960	949856	1.25516e+06	1.10096e+06	690094	613262	20.9411	21.512	21.1327	21.3081	21.5036	21.2404	21.0176	21.3421	21.3402	20.5703	19.8573	20.2594	20.0703	19.3964	19.2261	1	1	1	1	1	1	1	1	1	1	1	1
A6X935	Itih4	Inter alpha-trypsin inhibitor, heavy chain 4	23	1.63181	5.74786e-10	0.993411	0.00163291	13324524	7968832	7801008	7.26712e+06	7.9717e+06	9716982	9534323	8991986	18628084	25472064	7714583	7.0731e+06	9963366	11009515	8280525	23.6676	22.9259	22.8952	22.793	22.9265	23.2121	23.1847	23.1002	24.151	24.6024	22.8792	22.7539	23.2482	23.3922	22.9813	19	18	17	18	17	18	16	18	18	16	17	18
Q61129	Cfi	Complement factor I	8	0.932515	0.144489	0.869819	0.00329816	704593	705079	800473	682098	761836	607175	867230	625449	668559	639071	607870	615482	562578	711100	681357	19.4264	19.4274	19.6105	19.3796	19.5391	19.2118	19.7261	19.2545	19.3507	19.2856	19.2134	19.2314	19.1017	19.4397	19.3781	4	3	3	3	3	4	3	3	4	2	4	3
Q01279	Egfr	Epidermal growth factor receptor	46	1.05601	0.0894533	1.13717	0.00486849	5292546	2967059	3.47478e+06	3.72301e+06	4.34148e+06	4524154	3.04771e+06	3.87527e+06	4.94722e+06	4513465	5.33065e+06	4803207	3.10574e+06	4631475	4643664	22.3355	21.5006	21.7285	21.828	22.0498	22.1092	21.5393	21.8859	22.2382	22.1058	22.3459	22.1956	21.5665	22.143	22.1468	9	7	7	8	7	7	7	9	8	7	8	7
E9Q414	Apob	Apolipoprotein B-100	16	1.3012	0.0396758	1.27116	0.00874357	744724	459784	327791	433393	450234	651477	531984	501881	763599	694664	623086	593270	594132	723645	536899	19.5063	18.8106	18.3224	18.7253	18.7803	19.3134	19.021	18.937	19.5425	19.406	19.2491	19.1783	19.1804	19.4649	19.0343	7	7	6	6	4	6	6	7	7	4	7	7
Q99KE1	Me2	NAD-dependent malic enzyme, mitochondrial	37	0.922489	0.461754	0.508099	0.00888476	60721.4	95461.6	73769.5	61795.9	59052.2	87672.2	77624.9	44032.9	55681.6	58598	40373.6	43539.3	31519.3	28861.5	33948	15.8899	16.5426	16.1707	15.9152	15.8497	16.4198	16.2442	15.4263	15.7649	15.8386	15.3011	15.41	14.9439	14.8169	15.051	1	1	0	1	0	0	0	0	1	0	1	1
P20918	Plg	Plasminogen	39	1.06428	0.57702	1.0732	0.00939146	5.56659e+06	5037210	5364717	5.47674e+06	5728914	5995036	5179458	5431684	6.39181e+06	5.92294e+06	6.11702e+06	6.16759e+06	4844567	5545965	6488056	22.4084	22.2642	22.3551	22.3849	22.4498	22.5153	22.3044	22.373	22.6078	22.4979	22.5444	22.5563	22.2079	22.403	22.6294	12	10	10	11	9	10	9	8	11	8	10	11
P04247	Mb	Myoglobin	13	1.0472	0.230737	1.35424	0.00995122	354839	515877	315819	443215	495076	480715	420702	338621	507463	477616	595954	542462	542708	602075	594319	18.4368	18.9767	18.2687	18.7576	18.9173	18.8748	18.6824	18.3693	18.9529	18.8655	19.1848	19.0492	19.0498	19.1996	19.1809	6	5	6	5	6	6	4	4	5	5	5	6
P49182	Serpind1	Heparin cofactor 2	9	1.02665	0.514209	0.993917	0.0109726	1.44818e+06	1.50581e+06	1.42193e+06	1.46512e+06	1.55319e+06	1.44399e+06	1.6539e+06	1650011	1.34235e+06	1.50105e+06	1.38982e+06	1.57403e+06	1.45999e+06	1.51033e+06	1.41508e+06	20.4658	20.5221	20.4394	20.4826	20.5668	20.4616	20.6574	20.654	20.3563	20.5175	20.4065	20.586	20.4775	20.5264	20.4325	8	8	7	8	5	8	6	9	9	6	8	8
P48410	Abcd1	ATP-binding cassette sub-family D member 1	20	0.971603	0.484454	0.712412	0.0112283	2.59736e+06	3.37465e+06	3313596	2.72321e+06	3.04221e+06	3.3293e+06	3.00622e+06	2.65069e+06	2.86699e+06	2.77042e+06	2.56561e+06	2.16013e+06	1.89742e+06	1948808	2.15055e+06	21.3086	21.6863	21.66	21.3769	21.5367	21.6668	21.5195	21.3379	21.4511	21.4017	21.2909	21.0427	20.8556	20.8942	21.0363	1	1	1	1	1	1	1	1	1	1	1	1
Q80XG9	Lrrtm4	Leucine-rich repeat transmembrane neuronal protein 4	9	0.814956	0.155956	0.750794	0.0123288	280255	299665	329818	287839	257162	276556	295245	251458	192347	169942	258667	221816	204018	189527	218182	18.0964	18.193	18.3313	18.1349	17.9723	18.0772	18.1716	17.94	17.5534	17.3747	17.9807	17.759	17.6383	17.532	17.7352	1	1	1	1	1	1	1	1	1	1	1	1
P12960	Cntn1	Contactin-1	59	1.0056	0.575574	1.21357	0.0133415	113329	108885	114562	120784	97646.5	117547	111413	135891	105671	87797	137686	132150	146334	121933	135680	16.7902	16.7325	16.8058	16.8821	16.5753	16.8429	16.7656	17.0521	16.6892	16.4219	17.071	17.0118	17.1589	16.8957	17.0499	2	1	1	1	1	1	1	1	1	1	1	1
P02088	Hbb-b1	Hemoglobin subunit beta-1	19	1.45967	1.11835e-06	1.30911	0.0139007	5291966	9690296	9943277	4.08902e+06	7.41447e+06	12115428	15736008	11186385	5.14977e+06	8982351	12250407	5.07772e+06	7931006	12384037	10049773	22.3354	23.2081	23.2453	21.9633	22.8219	23.5303	23.9076	23.4152	22.2961	23.0987	23.5463	22.2757	22.9191	23.562	23.2607	8	8	8	7	7	8	8	8	9	7	7	7
Q61508	Ecm1	Extracellular matrix protein 1	18	0.766995	0.00167901	0.846049	0.0151552	171509	194342	195386	154166	155942	119980	149148	193273	98103.5	127029	146520	167206	146835	149259	136271	17.3879	17.5682	17.576	17.2341	17.2507	16.8724	17.1864	17.5603	16.582	16.9548	17.1607	17.3513	17.1638	17.1875	17.0561	2	2	1	3	1	3	1	3	3	1	2	2
Q61247	Serpinf2	Alpha-2-antiplasmin	6	0.978525	0.213318	0.841356	0.0153621	3.36219e+06	3.66085e+06	4.28099e+06	3.23484e+06	3929820	2.95387e+06	3302744	4.00316e+06	3.87647e+06	3935846	2.6717e+06	4.095e+06	3849465	3.79197e+06	1.13062e+06	21.681	21.8037	22.0295	21.6253	21.906	21.4942	21.6552	21.9327	21.8863	21.9082	21.3493	21.9654	21.8762	21.8545	20.1087	6	6	5	6	5	5	5	6	6	6	6	6
Q61171	Prdx2	Peroxiredoxin-2	17	1.30329	0.0220721	1.27998	0.0153667	41069.2	64685.8	84010.8	50391.4	51866.4	88400	113149	84477.6	37171.7	59211.3	75679.7	35916	79033.2	106357	66474.9	15.3258	15.9812	16.3583	15.6209	15.6625	16.4318	16.7879	16.3663	15.1819	15.8536	16.2076	15.1323	16.2702	16.6986	16.0205	3	2	3	3	3	6	4	3	3	1	2	2
P04104	Krt1	Keratin, type II cytoskeletal 1	10	0.915884	0.470014	0.53302	0.0191147	129862	414095	310633	816957	257685	227405	481025	431326	299830	327367	126921	161315	226198	392984	120902	16.9866	18.6596	18.2449	19.6399	17.9752	17.7949	18.8758	18.7184	18.1938	18.3206	16.9536	17.2995	17.7872	18.5841	16.8835	2	2	1	1	1	2	1	1	2	1	2	2
Q9QXC1	Fetub	Fetuin-B	8	0.984657	0.271977	1.21379	0.01941	4834588	4652170	4367348	4288627	4.15418e+06	4.61395e+06	2997006	4.27715e+06	4871971	5194741	4883666	5.2705e+06	4494749	6757352	5.65754e+06	22.205	22.1495	22.0583	22.0321	21.9861	22.1376	21.5151	22.0282	22.2161	22.3086	22.2195	22.3295	22.0998	22.688	22.4317	3	3	3	3	3	3	3	3	3	2	3	3
P06728	Apoa4	Apolipoprotein A-IV	28	0.890322	5.74786e-10	0.99294	0.0194102	30011144	35874476	35634504	32265296	25073748	26487732	31191508	35457856	24445922	23852850	31793860	32620034	37635168	31464506	24223998	24.839	25.0965	25.0868	24.9435	24.5797	24.6588	24.8946	25.0796	24.5431	24.5077	24.9222	24.9593	25.1656	24.9072	24.5299	25	25	25	25	25	25	25	25	25	23	25	25
Q02105	C1qc	Complement C1q subcomponent subunit C	5	0.986558	0.419109	0.856842	0.0198338	226340	147572	247450	117493	356816	209235	267480	130216	271560	221576	177323	234408	147963	171028	258288	17.7881	17.1711	17.9168	16.8422	18.4448	17.6748	18.0291	16.9905	18.0509	17.7574	17.436	17.8387	17.1749	17.3839	17.9786	3	3	2	2	2	2	1	3	2	1	2	3
P01029	C4b	Complement C4-B	45	1.45176	4.84918e-12	1.1507	0.0209291	4781667	3.62675e+06	3.58873e+06	3740931	3647587	4.24573e+06	4.25176e+06	3.51523e+06	7.39457e+06	8767922	3.99651e+06	3.95146e+06	4.15391e+06	5249194	5.00101e+06	22.1891	21.7902	21.775	21.835	21.7985	22.0176	22.0196	21.7452	22.818	23.0638	21.9303	21.914	21.986	22.3237	22.2538	25	24	23	21	21	22	19	25	21	15	23	20
Q60963	Pla2g7	Platelet-activating factor acetylhydrolase	18	1.0716	0.155375	1.10968	0.0218445	217825	147361	212150	197766	237856	188715	260998	210479	188724	236569	218737	208038	249634	224529	223119	17.7328	17.169	17.6947	17.5934	17.8597	17.5259	17.9937	17.6833	17.5259	17.8519	17.7388	17.6665	17.9295	17.7765	17.7675	5	6	4	6	4	5	4	6	3	2	4	5
P32261	Serpinc1	Antithrombin-III	26	0.99323	0.343226	0.925904	0.0220721	7590757	12242724	11212554	10427674	10284600	9704192	9104196	14503905	9712319	8.38329e+06	9471192	11440339	14438712	9712088	2.86092e+06	22.8558	23.5454	23.4186	23.3139	23.294	23.2102	23.1181	23.7899	23.2114	22.9991	23.1751	23.4476	23.7834	23.2114	21.448	19	18	18	19	18	18	10	19	20	17	19	19
Q80X80	C2cd2l	C2 domain-containing protein 2-like	31	0.633654	0.348212	0.0385244	0.0255924	724168	1.52421e+06	1.16719e+06	1.17709e+06	97690.5	1.09552e+06	1.15365e+06	699154	13397.5	10340.2	10955.5	129193	10616.3	17528.4	12399.4	19.466	20.5396	20.1546	20.1668	16.5759	20.0632	20.1378	19.4153	13.7097	13.336	13.4194	16.9792	13.374	14.0974	13.598	1	1	1	2	1	1	1	1	1	1	1	1
P19221	F2	Prothrombin	26	1.04069	0.146584	0.971776	0.0277052	3.19425e+06	3.32344e+06	3.26963e+06	3043487	3.17143e+06	3.43259e+06	3414581	3246241	3.18067e+06	3.37926e+06	3.25625e+06	3.31026e+06	2.93666e+06	2.96709e+06	3080320	21.607	21.6642	21.6407	21.5373	21.5967	21.7109	21.7033	21.6303	21.6009	21.6883	21.6348	21.6585	21.4857	21.5006	21.5546	11	10	10	10	9	10	9	13	13	9	9	13
P07759	Serpina3k	Serine protease inhibitor A3K	14	0.907854	0.458951	1.07594	0.0289477	302002464	188285216	225638576	256018864	238961712	208384144	208103728	248976880	216957088	216904176	302041728	292298400	202362320	256674736	249482656	28.17	27.4883	27.7494	27.9317	27.8322	27.6347	27.6327	27.8914	27.6928	27.6925	28.1702	28.1229	27.5924	27.9354	27.8944	12	12	12	12	11	11	12	12	12	11	12	12
O89084	Pde4a	cAMP-specific 3',5'-cyclic phosphodiesterase 4A	21	0.924703	0.37121	0.717948	0.0320107	256334	329773	297176	304204	252929	290916	331898	234236	223489	251418	234270	254186	150286	210854	184548	17.9677	18.3311	18.181	18.2147	17.9484	18.1502	18.3404	17.8376	17.7698	17.9397	17.8378	17.9555	17.1974	17.6859	17.4936	1	1	1	1	0	1	0	1	1	0	1	1
P29788	Vtn	Vitronectin	10	1.16806	0.0090871	1.04202	0.036068	5.52636e+06	5.38261e+06	5487356	5.08525e+06	5.56654e+06	5.84226e+06	5.22634e+06	5880128	7342227	7303004	5833248	5.10321e+06	5.63335e+06	5456269	6.15872e+06	22.3979	22.3599	22.3877	22.2779	22.4084	22.4781	22.3174	22.4874	22.8078	22.8001	22.4759	22.283	22.4256	22.3795	22.5542	9	9	5	6	4	7	3	7	7	2	7	7
Q91WP6	Serpina3n	Serine protease inhibitor A3N	17	1.25144	0.373413	1.50288	0.0375992	3.51338e+06	1.08699e+06	976857	1.33232e+06	1.04515e+06	1.25564e+06	1.18241e+06	1.11968e+06	2.84399e+06	3.55315e+06	1.19214e+06	2.36254e+06	2.18333e+06	4.79558e+06	1421340	21.7444	20.0519	19.8978	20.3455	19.9953	20.26	20.1733	20.0947	21.4395	21.7607	20.1851	21.1719	21.0581	22.1933	20.4388	13	12	9	12	12	12	10	13	12	9	11	13
P70441	Slc9a3r1	Na(+)/H(+) exchange regulatory cofactor NHE-RF1	29	1.29068	0.0918801	1.15601	0.0377417	607806	552214	604858	503650	641761	597997	722018	711605	748346	976297	636476	658753	666728	700281	702098	19.2133	19.0749	19.2062	18.9421	19.2917	19.1898	19.4617	19.4407	19.5133	19.897	19.2797	19.3294	19.3467	19.4176	19.4213	1	1	1	1	1	1	1	1	1	1	1	1
P08730	Krt13	Keratin, type I cytoskeletal 13	30	0.356022	0.155375	0.933271	0.0383471	267787	141807	228354	210602	223398	7515.52	537.712	2684.96	188430	182470	229006	287903	225660	256441	1408.97	18.0307	17.1136	17.8009	17.6842	17.7693	12.8757	9.07069	11.3907	17.5237	17.4773	17.805	18.1352	17.7838	17.9683	10.4604	5	5	3	4	3	4	3	4	3	2	5	5
Q9Z1T2	Thbs4	Thrombospondin-4	23	0.884243	0.402624	1.21946	0.0396758	5373.17	5211.84	8219.87	7186.22	7030.81	3435.59	10069.5	8765.16	3137.35	3791.77	7842.47	8082.05	9014.47	7230.04	8100	12.3916	12.3476	13.0049	12.811	12.7795	11.7463	13.2977	13.0976	11.6153	11.8887	12.9371	12.9805	13.138	12.8198	12.9837	1	0	1	2	2	2	1	2	2	0	2	2
P09581	Csf1r	Macrophage colony-stimulating factor 1 receptor	5	1.12164	0.209218	1.17795	0.0436872	148971	145479	194885	167158	196426	165787	204035	211166	159710	215969	182782	175981	228156	216947	200835	17.1847	17.1505	17.5723	17.3509	17.5836	17.339	17.6385	17.688	17.2851	17.7205	17.4798	17.4251	17.7997	17.727	17.6156	2	2	2	2	2	2	2	1	2	0	2	2
Q62009	Postn	Periostin	39	0.925133	0.536197	1.18306	0.0436872	28242.9	24358.5	22748.7	24807	21143.7	23196.9	19120.3	24656.6	30255.2	16806.8	25113.1	25746.2	27605.1	34888.1	29719.5	14.7856	14.5721	14.4735	14.5985	14.3679	14.5016	14.2228	14.5897	14.8849	14.0368	14.6162	14.6521	14.7526	15.0904	14.8591	2	1	3	4	1	5	1	4	2	1	2	2
P29699	Ahsg	Alpha-2-HS-glycoprotein	12	0.988741	0.0329178	1.04318	0.0442882	16099166	13461518	13800656	13346046	15126794	17031264	12757039	14670041	13579099	12987927	14999454	16191182	13114295	16948342	13682436	23.9405	23.6823	23.7182	23.6699	23.8506	24.0217	23.6048	23.8064	23.6949	23.6307	23.8384	23.9487	23.6446	24.0146	23.7058	7	7	7	7	6	7	6	7	7	6	7	8
P52430	Pon1	Serum paraoxonase/arylesterase 1	14	1.01626	0.495823	1.13729	0.0442882	6.83193e+06	9368617	9716138	10298597	8669863	11810898	8.06019e+06	8.19224e+06	8677259	8874413	9958050	10081882	9571244	8551408	12884783	22.7039	23.1594	23.212	23.2959	23.0476	23.4936	22.9424	22.9658	23.0488	23.0812	23.2474	23.2653	23.1903	23.0277	23.6192	14	13	13	14	14	13	14	14	14	13	14	13
Q8R326	Pspc1	Paraspeckle component 1	38	0.887077	0.327758	0.676582	0.0529461	41047.8	35436.3	27258.7	38690.6	35773.1	41547.7	31052.5	29746.5	32094.9	23641.1	29909.8	32698.1	19844.6	17609.6	20509.3	15.325	15.1129	14.7344	15.2397	15.1266	15.3425	14.9224	14.8604	14.9701	14.529	14.8683	14.9969	14.2765	14.1041	14.324	1	1	1	1	1	0	0	1	1	0	1	1
P01902	H2-K1	H-2 class I histocompatibility antigen, K-D alpha chain	12	1.16828	0.234247	1.22021	0.0566711	18810.7	18399	23630.1	18002.2	21546.3	21182.5	30828.1	23545.2	20581.1	21144.7	22585.8	27380.6	26540.7	22800.9	23186.7	14.1993	14.1673	14.5283	14.1359	14.3952	14.3706	14.912	14.5231	14.329	14.368	14.4631	14.7409	14.6959	14.4768	14.501	1	1	1	1	1	1	1	1	1	0	1	1
Q3TTY5	Krt2	Keratin, type II cytoskeletal 2 epidermal	20	0.709378	0.24794	0.48506	0.0606093	23047.5	68098.9	49033.6	220557	50306.1	47653.9	66262.2	77323.8	40473.7	61469.3	36511.6	30833.9	40314.1	63759.9	25790.7	14.4923	16.0553	15.5815	17.7508	15.6184	15.5403	16.0159	16.2386	15.3047	15.9076	15.1561	14.9122	15.299	15.9604	14.6546	3	2	3	1	2	2	1	0	4	1	5	2
Q91Y97	Aldob	Fructose-bisphosphate aldolase B	5	0.475428	0.0408083	0.476317	0.0609	76746	34531.5	119793	95008.7	30429.1	34081.9	71089.4	32540.4	20894.9	27892.2	19218.6	39972.5	65388.5	35901	15710.6	16.2278	15.0756	16.8702	16.5358	14.8932	15.0567	16.1173	14.9899	14.3509	14.7676	14.2302	15.2867	15.9968	15.1317	13.9395	0	0	0	1	2	2	0	3	0	2	3	1
P97290	Serping1	Plasma protease C1 inhibitor	12	1.1487	0.00888476	0.85773	0.0611609	2.1994e+06	1.85155e+06	2.09348e+06	2.13435e+06	1.97449e+06	1.72458e+06	2.1499e+06	2360126	2.92495e+06	2.61839e+06	1478158	1.83548e+06	1.99873e+06	2295611	1.18656e+06	21.0687	20.8203	20.9975	21.0254	20.913	20.7178	21.0358	21.1704	21.48	21.3203	20.4954	20.8077	20.9307	21.1304	20.1784	9	8	8	7	7	8	6	10	9	5	7	7
P01942	Hba	Hemoglobin subunit alpha	18	1.46648	2.43375e-06	1.24944	0.0635136	8456621	16091650	13817987	6401964	11560035	19260980	25543360	17575242	7.95784e+06	12266914	17976380	7438842	11509174	18533200	14921179	23.0116	23.9398	23.72	22.6101	23.4626	24.1992	24.6064	24.067	22.9239	23.5483	24.0996	22.8266	23.4563	24.1436	23.8309	8	8	8	7	8	8	7	8	8	7	7	8
P06330		Ig heavy chain V region AC38 205.12	3	1.11571	0.0463019	0.908189	0.0635136	19755.9	16328	11888.5	10982.2	58957.5	21553.5	28362	31998.9	24729.4	24911.7	33820	18220.8	16326	25145.6	13574.1	14.27	13.9951	13.5373	13.4229	15.8474	14.3956	14.7917	14.9657	14.5939	14.6045	15.0456	14.1533	13.9949	14.618	13.7286	3	3	3	3	3	3	3	3	3	2	3	3
Q8C1B1	Camsap2	Calmodulin-regulated spectrin-associated protein 2	34	1.11926	0.0636851	1.17044	0.0657357	1521167	1.73331e+06	1.74253e+06	1.74203e+06	1893031	2.06045e+06	1818769	1.94195e+06	1.96104e+06	1.87934e+06	2251568	2.12777e+06	1.93667e+06	1.75054e+06	2.03674e+06	20.5367	20.7251	20.7328	20.7323	20.8523	20.9745	20.7945	20.8891	20.9032	20.8418	21.1025	21.0209	20.8851	20.7394	20.9578	1	1	1	1	0	1	1	1	1	0	1	1
Q9D1H9	Mfap4	Microfibril-associated glycoprotein 4	9	0.86655	0.409125	1.61073	0.0657357	4964.16	3491.79	6933.68	7647.2	8115.05	3458.77	7841.38	5673.52	5382	4638.99	8067.09	11129	11986.8	11880.7	7113.85	12.2773	11.7697	12.7594	12.9007	12.9864	11.756	12.9369	12.47	12.3939	12.1796	12.9778	13.442	13.5492	13.5363	12.7964	0	1	1	1	1	1	0	0	1	1	1	1
P08905	Lyz2	Lysozyme C-2	9	1.04404	0.314519	1.20093	0.0737587	111294	96401.6	100777	118837	80552.9	111390	94005.2	99716.1	94687.4	130428	140412	107282	93988.3	151042	117184	16.764	16.5568	16.6208	16.8586	16.2976	16.7653	16.5205	16.6055	16.5309	16.9929	17.0993	16.7111	16.5202	17.2046	16.8384	2	2	2	2	2	2	2	2	2	2	2	2
P55096	Abcd3	ATP-binding cassette sub-family D member 3	41	1.09762	0.112256	1.14802	0.0763293	5.88463e+06	6.84225e+06	6.84219e+06	6.58435e+06	7126924	7824629	6.77034e+06	7289728	7.48694e+06	7.15748e+06	8359341	8.09571e+06	7399252	6659967	7.69236e+06	22.4885	22.706	22.706	22.6506	22.7648	22.8996	22.6908	22.7974	22.8359	22.771	22.995	22.9487	22.8189	22.6671	22.875	2	1	1	2	1	1	1	1	1	1	1	1
P51910	Apod	Apolipoprotein D	3	1.06744	0.373413	1.22461	0.0798249	2.37086e+06	2.68484e+06	2.99373e+06	2952115	2.75306e+06	2968656	2.93456e+06	3.08138e+06	2917709	2.77992e+06	3.38287e+06	2909008	3.25208e+06	3.1963e+06	4.10375e+06	21.177	21.3564	21.5135	21.4933	21.3926	21.5014	21.4847	21.5551	21.4764	21.4066	21.6898	21.4721	21.6329	21.608	21.9685	3	3	3	3	3	3	3	3	3	3	3	3
Q6IFZ6	Krt77	Keratin, type II cytoskeletal 1b	10	0.971183	0.552677	0.599161	0.0893864	151256	602462	388847	1276678	283357	348486	612946	771393	391634	500259	228354	243912	340071	634976	171979	17.2066	19.2005	18.5688	20.284	18.1123	18.4107	19.2254	19.5571	18.5791	18.9323	17.8009	17.896	18.3755	19.2763	17.3919	1	1	1	1	1	1	1	1	1	1	1	1
O35841	Api5	Apoptosis inhibitor 5	41	1.27654	0.208382	1.45405	0.0894533	44901.7	29969.6	21269.2	31333.1	25379.5	38642.1	33548	31323.2	47170.2	44439	57010.9	39908.1	46601.4	43185.4	35550.8	15.4545	14.8712	14.3765	14.9354	14.6314	15.2379	15.0339	14.9349	15.5256	15.4395	15.799	15.2844	15.5081	15.3983	15.1176	1	1	1	1	1	1	0	1	1	0	1	1
Q6ZQK0	Ncapd3	Condensin-2 complex subunit D3	25	1.25995	0.219931	1.43542	0.0894533	18601.7	13970.9	9015.6	14178.2	10709.5	16586.8	14835.8	12914.6	20825.7	18593.6	24516.4	17392.4	19452.5	18807.6	15251.6	14.1832	13.7701	13.1382	13.7914	13.3866	14.0178	13.8568	13.6567	14.3461	14.1825	14.5815	14.0862	14.2477	14.199	13.8967	1	1	1	1	1	1	0	1	1	0	1	1
P16301	Lcat	Phosphatidylcholine-sterol acyltransferase	3	0.951703	0.574993	0.720915	0.0919469	138979	139272	200981	133209	156183	130500	169518	167447	149884	114153	117493	119211	143224	89175.5	85009	17.0845	17.0875	17.6167	17.0233	17.2529	16.9937	17.3711	17.3533	17.1935	16.8006	16.8422	16.8632	17.1279	16.4444	16.3753	2	2	2	2	2	1	1	2	2	2	3	2
Q8BL66	Eea1	Early endosome antigen 1	77	1.23725	0.255271	1.40783	0.0943765	11897.2	13222.7	13727.6	14619.2	20649.1	17305	18604.6	22337.8	21674.9	11777.6	16286.2	17670.8	21412.7	22074.9	26898.1	13.5383	13.6907	13.7448	13.8356	14.3338	14.0789	14.1834	14.4472	14.4037	13.5238	13.9914	14.1091	14.3862	14.4301	14.7152	1	1	1	1	1	1	1	1	1	0	1	1
P29533	Vcam1	Vascular cell adhesion protein 1	38	1.11473	0.0563445	1.11487	0.0943765	38118.3	26294.8	35303.1	33965.5	28667.2	35365.9	35234.7	39769.6	35154.7	35808.2	32895.3	36193.8	38270.9	44547.4	32106	15.2182	14.6825	15.1075	15.0518	14.8071	15.1101	15.1047	15.2794	15.1014	15.128	15.0056	15.1435	15.224	15.4431	14.9706	2	2	2	6	2	5	1	7	3	1	2	2
Q922U2	Krt5	Keratin, type II cytoskeletal 5	31	0.776289	0.436651	0.419797	0.098608	6658.25	24932.4	17044.8	53233.5	13152.9	10934.1	25969.7	24521.2	11204.6	16660.6	7613.55	7276.54	12425.5	15661.9	5308.27	12.7009	14.6057	14.057	15.7	13.6831	13.4165	14.6645	14.5817	13.4518	14.0242	12.8944	12.829	13.601	13.935	12.374	1	2	2	1	2	1	0	2	2	1	4	2
Q8VCS0	Pglyrp2	N-acetylmuramoyl-L-alanine amidase	1	1.08626	0.417815	1.16148	0.105813	279314	249756	283222	234093	337272	313688	388589	324685	247695	228350	322432	339195	310961	323803	310705	18.0915	17.9302	18.1116	17.8367	18.3636	18.259	18.5679	18.3087	17.9182	17.8009	18.2986	18.3718	18.2464	18.3048	18.2452	1	1	1	1	1	1	1	1	1	1	1	1
Q8BL99	Dopey1	Protein dopey-1	13	1.10004	0.326893	1.23255	0.105848	5500964	4328405	4.25307e+06	4.56259e+06	5227973	6575742	4.40754e+06	5229915	4948001	5100154	5493369	6.72496e+06	4.82297e+06	6.81975e+06	5563528	22.3913	22.0454	22.0201	22.1214	22.3178	22.6487	22.0715	22.3184	22.2384	22.2821	22.3893	22.6811	22.2015	22.7013	22.4076	1	1	1	1	1	1	1	1	1	1	1	1
O88983	Stx8	Syntaxin-8	13	1.00031	0.589035	0.739801	0.112256	18916.5	21540.2	18931.5	17090	24397.1	26514.2	24183.7	20817.5	15091.6	14299.2	13809.3	15036	21540.4	10492.5	13749.5	14.2074	14.3947	14.2085	14.0609	14.5744	14.6945	14.5617	14.3455	13.8815	13.8036	13.7534	13.8761	14.3948	13.3571	13.7471	1	0	1	1	0	1	0	1	1	1	1	1
O88200	Clec11a	C-type lectin domain family 11 member A	3	0.724657	0.117811	0.801428	0.113069	7509.98	8981.7	9015.39	6585.88	6910.63	5464.46	5607.42	8543.41	3875.62	4773.32	6185.67	5900.06	7692.13	5123.98	6356.72	12.8746	13.1328	13.1382	12.6852	12.7546	12.4159	12.4531	13.0606	11.9202	12.2208	12.5947	12.5265	12.9092	12.323	12.6341	0	1	0	1	1	0	1	1	1	0	1	1
Q91WJ8	Fubp1	Far upstream element-binding protein 1	27	0.0167618	0.116031	0.0136542	0.115535	1.38314e+06	933022	4419.5	835887	23590.6	7844.21	7377.06	29920.4	3628.18	4533.6	17841	7145.96	5227.26	6014.02	7192.88	20.3995	19.8316	12.1097	19.6729	14.5259	12.9374	12.8488	14.8688	11.825	12.1464	14.1229	12.8029	12.3518	12.5541	12.8124	0	1	1	1	0	1	0	0	0	0	0	1
Q61233	Lcp1	Plastin-2	44	0.672143	0.00477069	1.50166	0.115535	75341.3	27260.6	72379.7	48853.1	25205.9	28322.6	27974	25366.3	22387.4	63340.4	25352.7	59882.8	159600	104416	24722.2	16.2012	14.7345	16.1433	15.5762	14.6215	14.7897	14.7718	14.6306	14.4504	15.9508	14.6299	15.8699	17.2841	16.672	14.5935	1	5	0	5	7	6	1	6	2	2	2	1
E9PV24	Fga	Fibrinogen alpha chain	30	1.43503	0.000457938	1.14014	0.116092	786764	548900	461365	537313	1.47081e+06	1.25746e+06	1.18483e+06	629383	1.39361e+06	995223	641846	858883	837900	1.1545e+06	845286	19.5856	19.0662	18.8155	19.0354	20.4882	20.2621	20.1762	19.2636	20.4104	19.9247	19.2919	19.7121	19.6764	20.1388	19.6891	16	10	11	16	13	14	11	12	5	4	8	17
Q00623	Apoa1	Apolipoprotein A-I	19	0.991192	0.536197	1.10586	0.117811	484138944	557612736	453031136	557866688	432554336	546950272	492930848	538851904	460256896	424325248	648128960	569314432	485144064	457102240	588592256	28.8508	29.0547	28.755	29.0553	28.6883	29.0268	28.8768	29.0053	28.7779	28.6606	29.2717	29.0847	28.8538	28.7679	29.1327	19	19	18	19	19	19	16	19	19	16	19	19
Q8BHB9	Clic6	Chloride intracellular channel protein 6	21	1.14521	0.339226	1.35603	0.117811	20452.8	32801.2	27991.2	39633	29421.8	44812.3	31841.2	35082.1	28196.6	32192.8	47256.9	42973.3	37446.3	28946.8	47188.5	14.32	15.0015	14.7727	15.2744	14.8446	15.4516	14.9586	15.0984	14.7832	14.9744	15.5282	15.3912	15.1925	14.8211	15.5261	1	0	1	1	1	0	0	1	1	1	1	1
Q5RJH6	Smg7	Protein SMG7	19	1.21774	0.25664	1.40097	0.118741	42969.4	28671.8	20481	29085.1	27803.7	36935.6	30386.1	30138.7	42161.5	41835.1	54292.8	36940.3	44603.9	40772	32151.4	15.391	14.8073	14.322	14.828	14.763	15.1727	14.8911	14.8793	15.3636	15.3524	15.7285	15.1729	15.4449	15.3153	14.9726	1	1	1	1	0	1	0	1	1	0	1	1
Q9WVB4	Slit3	Slit homolog 3 protein	53	1.26284	0.250201	0.677996	0.122407	15297.8	24796.3	23102.3	19544	34856.7	26137.2	28417.5	29798.9	39677.9	24474.9	13141	17294.9	16658.1	15482.7	17153.6	13.901	14.5978	14.4957	14.2544	15.0891	14.6738	14.7945	14.863	15.276	14.579	13.6818	14.0781	14.0239	13.9184	14.0662	1	1	1	1	1	1	1	1	1	0	1	1
P33622	Apoc3	Apolipoprotein C-III	2	0.814556	0.0596697	1.23357	0.126402	8397921	9739900	5368025	8600144	5.82385e+06	7433033	6310383	4.71704e+06	6751586	5.68392e+06	10918825	9417016	6.54648e+06	6904871	13001848	23.0016	23.2155	22.356	23.0359	22.4735	22.8255	22.5893	22.1695	22.6868	22.4385	23.3803	23.1668	22.6423	22.7192	23.6322	2	2	2	2	2	2	2	2	2	2	2	2
Q9WTX6	Cul1	Cullin-1	45	1.20433	0.112809	1.23135	0.126533	86708.2	89514	104424	89004.5	127138	114537	109199	122929	133119	118515	105540	129852	131798	138891	105644	16.4039	16.4498	16.6721	16.4416	16.956	16.8055	16.7366	16.9075	17.0224	16.8547	16.6874	16.9865	17.008	17.0836	16.6888	1	1	0	1	1	1	1	1	1	1	0	1
Q61702	Itih1	Inter-alpha-trypsin inhibitor heavy chain H1	17	1.17351	2.96939e-05	0.943453	0.134751	2.20624e+06	2.50011e+06	3.31855e+06	2733600	3780170	3.06253e+06	3.33012e+06	3886037	3.74139e+06	3041164	2.3767e+06	2.48664e+06	3216494	2.47466e+06	3162053	21.0732	21.2536	21.6621	21.3824	21.85	21.5463	21.6671	21.8899	21.8351	21.5362	21.1805	21.2458	21.6171	21.2388	21.5924	13	12	13	13	12	12	10	12	12	10	12	13
Q00519	Xdh	Xanthine dehydrogenase/oxidase	58	1.26314	0.250201	0.688666	0.136065	15297.9	24796.3	23102.3	19544	34856.6	26172.6	28417.5	29798.9	39677.9	24474.9	13141.4	18549.5	16657.8	15482.7	17153.7	13.901	14.5978	14.4958	14.2544	15.0891	14.6758	14.7945	14.863	15.276	14.579	13.6818	14.1791	14.0239	13.9184	14.0662	1	1	1	1	1	1	1	2	1	0	1	1
P03976		Ig kappa chain V-II region 17S29.1	1	1.44156	0.118741	2.39241	0.138648	131278	122458	131784	161355	160140	188990	261905	266005	132678	169627	232143	184532	597445	519473	157874	17.0023	16.9019	17.0078	17.2999	17.289	17.5279	17.9987	18.0211	17.0176	17.372	17.8247	17.4935	19.1884	18.9867	17.2684	1	1	1	1	1	1	1	1	1	1	1	1
O08677	Kng1	Kininogen-1	22	1.00039	0.318433	1.00506	0.139693	24673012	27225494	32031484	24211498	27911104	27827454	25433450	24565316	30036818	28394216	26453906	25918200	27273470	27757462	29632618	24.5564	24.6985	24.933	24.5292	24.7343	24.73	24.6002	24.5501	24.8402	24.7591	24.657	24.6275	24.701	24.7264	24.8207	12	11	11	11	12	10	11	12	12	10	10	11
P11404	Fabp3	Fatty acid-binding protein, heart	9	2.36754	0.312227	1.35782	0.140922	12009.8	6842.77	16699	9843.65	8104.52	4257.8	6654.82	69590.2	9797.78	4898.83	14576.6	8772.78	19633.1	15079.4	8767.97	13.5519	12.7404	14.0275	13.265	12.9845	12.0559	12.7002	16.0866	13.2582	12.2582	13.8314	13.0988	14.261	13.8803	13.098	1	0	2	2	3	3	1	0	1	2	1	1
Q4U2R1	Herc2	E3 ubiquitin-protein ligase HERC2	54	1.09986	0.334654	1.21445	0.143778	3.59573e+06	2778752	2.71485e+06	2.91774e+06	3.4048e+06	4.24851e+06	2861448	3.36248e+06	3195492	3.28297e+06	3.50178e+06	4.31263e+06	3004176	4368178	3.5302e+06	21.7779	21.406	21.3724	21.4764	21.6991	22.0185	21.4483	21.6811	21.6076	21.6466	21.7397	22.0401	21.5185	22.0586	21.7513	1	1	1	2	1	1	1	1	1	1	1	2
Q9DBD0	Ica	Inhibitor of carbonic anhydrase	13	1.00216	0.579519	1.07573	0.144489	1.63658e+06	1.52261e+06	1.71183e+06	1.70216e+06	1.69116e+06	1608822	1.5983e+06	1.89541e+06	1596318	1.58338e+06	1723959	1.83234e+06	1763861	1.84633e+06	1.72371e+06	20.6423	20.5381	20.7071	20.6989	20.6896	20.6176	20.6081	20.8541	20.6063	20.5946	20.7173	20.8053	20.7503	20.8162	20.7171	2	2	2	4	3	3	2	3	4	2	4	3
P70663	Sparcl1	SPARC-like protein 1	30	0.87388	0.269832	0.780336	0.146584	11133.9	9167.33	11179.9	8334.98	13245.2	10114.2	11714.7	10492.4	7445.96	6601.89	8697.99	7795.35	9677.86	7390.86	7843.55	13.4427	13.1623	13.4486	13.025	13.6932	13.3041	13.516	13.3571	12.8622	12.6887	13.0865	12.9284	13.2405	12.8515	12.9373	1	1	1	3	2	1	0	3	1	1	2	2
P59708	Sf3b6	Splicing factor 3B subunit 6	7	1.40655	0.280029	1.69482	0.152348	92158.1	193324	67471.1	172295	293384	220093	220340	302750	126145	282116	260861	212078	190587	405448	318460	16.4918	17.5607	16.042	17.3945	18.1624	17.7478	17.7494	18.2078	16.9447	18.1059	17.9929	17.6942	17.5401	18.6292	18.2808	1	1	1	0	0	0	0	0	0	0	1	1
P08228	Sod1	Superoxide dismutase [Cu-Zn]	12	1.29401	0.209218	1.40956	0.153469	2369.17	3951.33	7462.02	3415.89	5469.79	9293.34	7788.66	4480.96	2982.04	3034.79	5541.2	7065.09	6744.63	10431.6	1915.32	11.2102	11.9481	12.8653	11.738	12.4173	13.182	12.9272	12.1296	11.5421	11.5674	12.436	12.7865	12.7195	13.3487	10.9034	0	0	1	2	0	3	0	0	1	1	0	2
P10605	Ctsb	Cathepsin B	16	0.99625	0.38688	1.0918	0.155956	313352	277860	296381	331350	258573	237776	326134	345017	291349	271697	289614	286368	331500	369819	335851	18.2574	18.084	18.1771	18.338	17.9802	17.8592	18.3151	18.3963	18.1524	18.0516	18.1438	18.1275	18.3386	18.4965	18.3575	6	3	6	6	5	7	4	9	6	3	6	6
Q61263	Soat1	Sterol O-acyltransferase 1	24	0.673354	0.203065	0.674784	0.155956	102531	135832	83849.6	67534.9	162376	79179.2	74045.6	115634	47957	54958.7	58688.3	86984.7	78283.1	79306.1	69301.5	16.6457	17.0515	16.3555	16.0433	17.309	16.2728	16.1761	16.8192	15.5495	15.7461	15.8408	16.4085	16.2564	16.2751	16.0806	1	1	0	1	0	0	0	1	1	0	1	1
P01878		Ig alpha chain C region	3	0.759756	0.455811	0.208661	0.155956	1.45358e+06	618222	1.59124e+06	2.0382e+06	40151520	1.8256e+06	24565478	5530321	1.36299e+06	1.55253e+06	1.54865e+06	1.72328e+06	1.75732e+06	2.94373e+06	1.59469e+06	20.4712	19.2378	20.6017	20.9589	25.259	20.7999	24.5501	22.3989	20.3783	20.5662	20.5626	20.7167	20.7449	21.4892	20.6048	3	3	3	3	3	3	3	3	3	3	3	3
Q00896	Serpina1c	Alpha-1-antitrypsin 1-3	1	0.961859	0.529663	0.800412	0.163664	9750284	13498420	10708411	7794423	7691404	9003533	7.98597e+06	11682713	8392533	10492365	11019032	9138991	7.92834e+06	6535740	4952640	23.217	23.6863	23.3522	22.894	22.8748	23.1021	22.929	23.4779	23.0007	23.3228	23.3935	23.1236	22.9186	22.6399	22.2398	1	1	1	1	1	1	1	1	1	1	1	1
Q921I1	Tf	Serotransferrin	51	1.05336	0.409125	1.05732	0.164368	304633184	320538944	322159104	304522240	340374592	318496928	359230240	346965728	284246848	368288032	350584800	313357856	333306304	329694080	356711072	28.1825	28.2559	28.2632	28.182	28.3425	28.2467	28.4203	28.3702	28.0826	28.4563	28.3852	28.2232	28.3123	28.2966	28.4102	37	35	34	36	34	38	34	36	37	30	35	37
Q8BH61	F13a1	Coagulation factor XIII A chain	28	1.09025	0.328142	1.24845	0.165698	97762	186543	121331	161200	139208	214600	150908	139377	158675	106208	214242	151677	192052	101463	222029	16.577	17.5092	16.8886	17.2985	17.0869	17.7113	17.2033	17.0886	17.2757	16.6965	17.7089	17.2106	17.5511	16.6306	17.7604	3	2	5	3	4	3	3	5	7	0	6	3
Q61646	Hp	Haptoglobin	14	3.31065	0.0090871	0.484628	0.165698	39892764	198792	176596	244038	197215	579933	219322	156903	26657388	107502640	392120	1.94196e+06	375160	16516722	193684	25.2496	17.6009	17.4301	17.8967	17.5894	19.1455	17.7427	17.2595	24.668	26.6798	18.5809	20.8891	18.5171	23.9774	17.5633	11	12	6	8	5	10	4	11	3	0	6	5
O88520	Shoc2	Leucine-rich repeat protein SHOC-2	23	1.06239	0.437053	0.873751	0.166478	24633.3	21439.6	20307.5	25559.7	26617.3	24599.9	20354.8	20902.3	30021	30076.9	23569.4	20937	19433.4	21727.7	17922.3	14.5883	14.388	14.3097	14.6416	14.7001	14.5864	14.3131	14.3514	14.8737	14.8764	14.5246	14.3538	14.2462	14.4072	14.1295	1	1	1	1	1	1	1	1	1	1	1	1
P09813	Apoa2	Apolipoprotein A-II	3	0.811615	0.0194102	1.23717	0.169474	47922244	69178120	35629000	60164376	33725920	49097380	33896156	32722590	43689004	40754996	76580552	62655628	38395124	47858024	79620152	25.5142	26.0438	25.0865	25.8424	25.0074	25.5491	25.0146	24.9638	25.3808	25.2805	26.1905	25.9009	25.1944	25.5123	26.2466	2	2	2	3	3	3	2	2	3	2	3	3
Q14AW5	Nsun7	Putative methyltransferase NSUN7	2	0.889667	0.389867	0.795834	0.172956	64430.2	84558.8	104474	81635.8	69943.2	96201.3	81772	77749.1	56392.9	48236.9	80076.3	59650.9	72413.7	60523.4	49681.8	15.9754	16.3677	16.6728	16.3169	16.0939	16.5538	16.3193	16.2465	15.7832	15.5578	16.2891	15.8643	16.144	15.8852	15.6004	1	1	1	1	1	1	0	1	1	1	1	1
D3YZU1	Shank1	SH3 and multiple ankyrin repeat domains protein 1	53	1.02024	0.576382	1.5186	0.177129	92158.1	193494	162293	172295	293384	763.828	220340	302750	126145	282116	260861	212078	190581	405448	318460	16.4918	17.5619	17.3082	17.3945	18.1624	9.5771	17.7494	18.2078	16.9447	18.1059	17.9929	17.6942	17.54	18.6292	18.2808	1	1	1	1	0	0	0	0	0	0	1	2
Q91WC9	Daglb	Sn1-specific diacylglycerol lipase beta	16	1.02282	0.575574	1.51596	0.177929	92158.1	193494	163888	172295	293384	4755.7	220340	302750	126145	282116	260861	212078	190587	405448	318460	16.4918	17.5619	17.3224	17.3945	18.1624	12.2154	17.7494	18.2078	16.9447	18.1059	17.9929	17.6942	17.5401	18.6292	18.2808	1	1	1	0	0	0	0	0	0	0	1	1
Q61087	Lamb3	Laminin subunit beta-3	17	1.09705	0.292568	1.1185	0.186443	29055384	32287612	35126308	29571378	38049928	38571952	36706172	39916232	35882460	28938864	40093396	35222672	33989656	34786632	39443272	24.7923	24.9445	25.066	24.8177	25.1814	25.201	25.1295	25.2505	25.0968	24.7865	25.2569	25.07	25.0186	25.052	25.2333	1	1	1	1	1	1	1	1	1	1	1	1
P11589	Mup2	Major urinary protein 2	8	0.895796	0.0128796	1.25041	0.186754	263175	120530	74492.5	222896	105206	144698	86443.1	124208	173266	175750	199170	194733	66470.4	303541	219288	18.0057	16.879	16.1848	17.766	16.6829	17.1427	16.3995	16.9224	17.4026	17.4232	17.6036	17.5711	16.0204	18.2115	17.7425	6	6	5	7	3	6	5	6	6	2	7	4
Q60994	Adipoq	Adiponectin	5	0.984734	0.277358	0.917755	0.190266	1.10634e+06	2.16942e+06	2.89793e+06	1876829	2.18382e+06	1.61843e+06	2890380	2.55502e+06	1.75578e+06	1258487	2.00586e+06	1.30002e+06	2.75424e+06	1.08626e+06	2.24624e+06	20.0774	21.0489	21.4666	20.8399	21.0584	20.6262	21.4628	21.2849	20.7437	20.2633	20.9358	20.3101	21.3932	20.0509	21.0991	5	5	5	5	5	5	5	5	5	5	5	5
Q5ND34	Wdr81	WD repeat-containing protein 81	21	1.87175	0.362221	2.19889	0.201884	391612	316866	1.26272e+06	229349	796340	445089	465116	463834	999103	3236292	2.29924e+06	683057	390799	1.94787e+06	1.26887e+06	18.5791	18.2735	20.2681	17.8072	19.603	18.7637	18.8272	18.8232	19.9303	21.6259	21.1327	19.3816	18.5761	20.8935	20.2751	1	1	1	1	1	2	1	1	2	0	1	1
Q61268	Apoc4	Apolipoprotein C-IV	1	0.953785	0.533352	1.40112	0.203065	295114	543172	239263	363897	279884	384544	349554	224215	320357	363107	644031	494185	277935	516586	479050	18.1709	19.051	17.8682	18.4732	18.0945	18.5528	18.4152	17.7745	18.2893	18.47	19.2968	18.9147	18.0844	18.9787	18.8698	1	1	1	1	1	1	1	1	1	1	1	1
O70370	Ctss	Cathepsin S	11	1.12235	0.386531	1.26222	0.203065	27084.1	21762.2	38442.6	26231.3	31727.6	24128.3	32531.5	43412.9	27723.2	35222.9	28393.2	31462.4	41791.9	47026.7	34660.2	14.7252	14.4095	15.2304	14.679	14.9535	14.5584	14.9895	15.4058	14.7588	15.1042	14.7933	14.9413	15.3509	15.5212	15.081	0	0	1	1	1	1	0	1	0	0	0	1
Q08761	Pros1	Vitamin K-dependent protein S	5	1.01124	0.559794	0.878927	0.203065	45428	35923.7	33252.2	39990.3	35195.8	38136.9	40268.8	38998.1	31753.1	42765.8	37947	34745.2	29148.1	34455.6	30515.8	15.4713	15.1326	15.0212	15.2874	15.1031	15.2189	15.2974	15.2511	14.9546	15.3842	15.2117	15.0845	14.8311	15.0724	14.8973	1	1	1	1	1	1	0	1	1	0	1	1
Q8VCC2	Ces1	Liver carboxylesterase 1	14	4.92283	0.0841149	3.6852	0.207466	9938022	806338	607459	463531	624701	576581	16262875	19481302	11677880	13241624	704407	14067586	634543	14986805	15450709	23.2445	19.621	19.2124	18.8223	19.2528	19.1372	23.9551	24.2156	23.4773	23.6586	19.4261	23.7459	19.2754	23.8372	23.8812	1	1	1	1	1	1	0	1	1	1	1	1
Q8VED5	Krt79	Keratin, type II cytoskeletal 79	13	0.703467	0.356098	0.487885	0.207466	32591.6	112040	67926.8	407173	86381.9	101178	128387	130784	50908	85470.2	63473.2	62420.4	79706.4	90361.2	48540.4	14.9922	16.7737	16.0517	18.6353	16.3984	16.6265	16.9701	16.9968	15.6356	16.3831	15.9539	15.9297	16.2824	16.4634	15.5669	1	1	1	1	1	1	1	1	1	0	1	1
Q06770	Serpina6	Corticosteroid-binding globulin	6	0.969438	0.492534	0.877668	0.207807	897034	2.19801e+06	2.25354e+06	1.44164e+06	2.045e+06	1887013	2150149	1961808	1.48166e+06	1.08457e+06	1.32773e+06	1.28697e+06	2306313	1.08136e+06	1.75203e+06	19.7748	21.0678	21.1038	20.4593	20.9637	20.8477	21.036	20.9038	20.4988	20.0487	20.3405	20.2955	21.1372	20.0444	20.7406	5	4	4	4	4	5	4	4	5	4	5	5
Q62351	Tfrc	Transferrin receptor protein 1	51	0.941463	0.292315	0.864431	0.207807	64117.2	88113.7	107507	86402.3	144149	89052.7	110815	135673	69788.7	57354	79307.5	74433.3	112946	72299.6	83773.9	15.9684	16.4271	16.7141	16.3988	17.1372	16.4424	16.7578	17.0498	16.0907	15.8076	16.2752	16.1837	16.7853	16.1417	16.3542	6	2	3	7	6	2	3	4	6	1	6	10
Q8K0E8	Fgb	Fibrinogen beta chain	27	1.36333	0.0560757	1.20136	0.209218	308660	283649	244807	342128	1.25975e+06	933739	944922	280337	755588	284726	375248	531037	520655	792783	652647	18.2357	18.1137	17.9013	18.3842	20.2647	19.8327	19.8498	18.0968	19.5272	18.1192	18.5175	19.0185	18.99	19.5966	19.3159	11	6	7	11	7	12	6	6	0	0	3	13
P62962	Pfn1	Profilin-1	14	1.2348	0.292166	1.45812	0.212058	10902	19083.1	14003.7	2583.1	18599.3	23267.3	25278.2	4389.3	12878.1	14660.2	20010.9	16213	16598.2	38703.6	3501.63	13.4123	14.22	13.7735	11.3349	14.183	14.506	14.6256	12.0998	13.6526	13.8396	14.2885	13.9849	14.0187	15.2402	11.7738	0	1	2	1	1	2	0	0	1	0	0	0
Q03734	Serpina3m	Serine protease inhibitor A3M	4	1.16929	0.285377	1.24718	0.219931	5962714	3.31737e+06	2.72882e+06	4.19518e+06	3433552	3.24989e+06	2.80644e+06	6.57131e+06	4.50272e+06	5831798	8147625	4.48658e+06	3.6954e+06	3.53174e+06	4.63037e+06	22.5075	21.6616	21.3798	22.0003	21.7113	21.632	21.4203	22.6478	22.1024	22.4755	22.9579	22.0972	21.8173	21.7519	22.1427	2	1	1	1	2	1	1	2	1	1	1	1
Q64726	Azgp1	Zinc-alpha-2-glycoprotein	6	0.978034	0.51786	0.919043	0.221155	1.16088e+06	1.19289e+06	1.22134e+06	1.25721e+06	1.13001e+06	1236368	1.33549e+06	1193996	1.00085e+06	1.06467e+06	1.19282e+06	1.16315e+06	1.19628e+06	903409	1023984	20.1468	20.186	20.22	20.2618	20.1079	20.2377	20.3489	20.1874	19.9328	20.022	20.1859	20.1496	20.1901	19.785	19.9658	4	4	4	4	4	4	4	4	4	3	4	4
Q8BND5	Qsox1	Sulfhydryl oxidase 1	5	1.1937	0.166247	1.17361	0.226953	702483	493747	472751	548047	470362	540631	555220	529824	760065	822187	644990	611440	540336	701810	655377	19.4221	18.9134	18.8507	19.0639	18.8434	19.0443	19.0827	19.0152	19.5358	19.6491	19.2989	19.2219	19.0435	19.4207	19.322	3	3	3	3	2	4	3	3	3	2	3	3
P12265	Gusb	Beta-glucuronidase	28	1.13194	0.436528	0.77045	0.232396	1.24252e+06	820768	717910	790144	632298	650021	862156	685186	1.17231e+06	1.38859e+06	797912	709990	499330	754002	477460	20.2448	19.6466	19.4534	19.5918	19.2702	19.3101	19.7176	19.3861	20.1609	20.4052	19.6059	19.4374	18.9296	19.5242	18.865	1	1	1	1	1	1	0	1	1	0	1	1
Q60590	Orm1	Alpha-1-acid glycoprotein 1	7	1.32747	0.197372	1.01306	0.234247	5999195	2.79186e+06	2.05351e+06	2.11685e+06	2.15939e+06	2.41363e+06	2.60521e+06	1.99611e+06	4.17387e+06	8883580	3.17797e+06	2.66964e+06	2756839	3.65773e+06	3.05605e+06	22.5163	21.4128	20.9697	21.0135	21.0422	21.2028	21.313	20.9288	21.993	23.0827	21.5997	21.3482	21.3946	21.8025	21.5432	6	6	5	5	5	5	5	7	6	5	6	6
P03987		Ig gamma-3 chain C region	4	0.827289	0.186754	1.31209	0.234957	8883022	6064792	13201071	11578811	10610338	10599053	11147505	13112782	4388090	2396652	7193967	16108598	26982682	2.74477e+06	13018022	23.0826	22.532	23.6542	23.465	23.339	23.3374	23.4102	23.6445	22.0652	21.1926	22.7784	23.9413	24.6855	21.3883	23.634	4	3	3	4	1	3	1	4	4	2	4	4
Q8BYK4	Rdh12	Retinol dehydrogenase 12	16	0.615102	0.419807	0.272432	0.247955	19512046	82562.7	14151778	16130400	103417	95069.3	95200.2	15506265	93158.7	14953234	13167221	128591	122369	116933	81099.9	24.2179	16.3332	23.7545	23.9433	16.6581	16.5367	16.5387	23.8863	16.5074	23.834	23.6504	16.9724	16.9009	16.8353	16.3074	1	0	1	1	0	0	0	1	1	1	0	1
Q9JMK0	B4galt5	Beta-1,4-galactosyltransferase 5	3	1.04521	0.452653	1.11429	0.250201	5984.22	5701.41	4950.54	5022.1	4294.07	5212.5	5717.85	6059.88	4364.98	5770.42	6841.98	5414.01	5442.91	5544.23	5675.26	12.5469	12.4771	12.2734	12.2941	12.0681	12.3478	12.4813	12.5651	12.0918	12.4945	12.7402	12.4025	12.4102	12.4368	12.4705	0	1	1	1	0	1	0	1	0	0	1	0
Q80YC5	F12	Coagulation factor XII	5	1.00354	0.495823	1.03411	0.250201	1.2151e+06	1.22891e+06	1.291e+06	1.25882e+06	1.23437e+06	1.23502e+06	1.28852e+06	1277956	1347760	1.10101e+06	1402427	1.22099e+06	1264123	1.10795e+06	1.44516e+06	20.2126	20.229	20.3001	20.2636	20.2353	20.2361	20.2973	20.2854	20.3621	20.0704	20.4195	20.2196	20.2697	20.0795	20.4628	3	4	4	4	4	3	4	4	4	2	4	4
Q91X72	Hpx	Hemopexin	24	1.32763	3.81091e-05	1.04985	0.250201	148810080	84600856	94378496	77536408	107808592	93843184	123927312	104860192	96245976	262378304	93315624	99562440	122692720	143788880	79356744	27.1489	26.3342	26.492	26.2084	26.6839	26.4837	26.8849	26.6439	26.5202	27.9671	26.4756	26.5691	26.8705	27.0994	26.2418	17	17	14	16	15	16	15	17	16	12	15	18
A2CG49	Kalrn	Kalirin	81	0.906456	0.519302	1.52916	0.25664	71815.6	27088.1	38570.9	55673.3	30082.9	62155.2	6508.29	48413.6	39694.7	45577.2	117875	59830.2	53815.8	75526.5	34307.7	16.132	14.7254	15.2352	15.7647	14.8767	15.9236	12.6681	15.5631	15.2767	15.476	16.8469	15.8686	15.7157	16.2047	15.0662	1	1	0	1	1	0	0	0	1	0	1	1
Q3UJD6	Usp19	Ubiquitin carboxyl-terminal hydrolase 19	49	1.11335	0.437053	1.28305	0.25664	173112	134784	287106	314469	253925	263764	292897	319024	257425	162159	278697	270759	347595	211357	384291	17.4014	17.0403	18.1312	18.2626	17.954	18.0089	18.16	18.2833	17.9738	17.307	18.0883	18.0466	18.407	17.6893	18.5518	1	1	1	1	1	1	1	1	1	0	1	1
Q9JMK2	Csnk1e	Casein kinase I isoform epsilon	20	0.951866	0.504865	0.812769	0.260337	9362.82	11124.5	9351.59	9353.15	13114.3	8824.43	7878.6	11755.8	13284.8	8044.94	4671.78	8594.23	7586.66	11079.7	10580.6	13.1927	13.4414	13.191	13.1912	13.6789	13.1073	12.9437	13.5211	13.6975	12.9739	12.1898	13.0692	12.8892	13.4356	13.3691	1	1	0	1	1	1	0	1	1	0	0	1
Q8BFU3	Rnf214	RING finger protein 214	29	0.914074	0.536869	0.498663	0.262198	33705.8	93116.1	59584.3	199133	49194	62727.4	122603	82657.4	77275.1	52114.9	26862.4	34392.3	56422.3	70070.4	29037.9	15.0407	16.5067	15.8626	17.6034	15.5862	15.9368	16.9036	16.3349	16.2377	15.6694	14.7133	15.0698	15.784	16.0965	14.8256	1	1	0	1	1	1	0	1	1	1	1	1
Q3U319	Rnf40	E3 ubiquitin-protein ligase BRE1B	51	1.07912	0.461754	1.25988	0.262198	63917.9	51344.6	54575.2	86046.7	47784.6	76759.6	50055.3	54451.6	65353	81075.8	72051.1	92725.6	44095.2	85718.1	87997.5	15.9639	15.6479	15.736	16.3928	15.5443	16.2281	15.6112	15.7327	15.996	16.307	16.1367	16.5007	15.4283	16.3873	16.4252	1	1	0	0	1	0	0	1	0	1	1	1
P39876	Timp3	Metalloproteinase inhibitor 3	7	0.995173	0.373511	1.09973	0.262198	247070	214420	177192	225601	190981	199523	174959	176843	218336	280511	267414	217516	196426	253933	225214	17.9146	17.7101	17.435	17.7834	17.5431	17.6062	17.4167	17.4321	17.7362	18.0977	18.0287	17.7308	17.5836	17.9541	17.7809	2	2	2	2	2	2	2	2	2	1	2	2
Q8C0D5	Efl1	Elongation factor-like GTPase 1	44	0.981885	0.563984	0.817408	0.265711	71108.4	97305.2	84154.8	82026.2	126833	91815.6	99968.3	115458	68107.2	77720.2	53480.2	72379.5	91029	68028.8	92257.5	16.1177	16.5702	16.3608	16.3238	16.9526	16.4865	16.6092	16.817	16.0555	16.246	15.7067	16.1433	16.474	16.0539	16.4934	1	1	1	1	1	1	1	1	1	1	1	1
Q7SIG6	Asap2	Arf-GAP with SH3 domain, ANK repeat and PH domain-containing protein 2	24	0.565618	0.356338	0.335597	0.268625	40821.7	230488	151513	707450	141372	92976.1	168256	192461	113601	151972	46945.5	70157.6	108060	198612	2985.2	15.317	17.8143	17.2091	19.4323	17.1091	16.5046	17.3603	17.5542	16.7936	17.2134	15.5187	16.0983	16.7215	17.5996	11.5436	1	1	0	0	0	1	0	1	1	0	1	1
Q08879	Fbln1	Fibulin-1	23	0.971149	0.437053	1.06768	0.268772	280004	208390	240927	269148	269252	268788	252585	243471	229061	237242	249355	287601	253063	262399	301103	18.0951	17.6689	17.8782	18.038	18.0386	18.0361	17.9464	17.8934	17.8054	17.856	17.9278	18.1337	17.9491	18.0014	18.1999	6	5	4	4	4	4	4	6	4	3	4	4
Q8CGY8	Ogt	UDP-N-acetylglucosamine--peptide N-acetylglucosaminyltransferase 110 kDa subunit	55	0.897956	0.432991	0.85581	0.274886	241632	215540	186395	195281	265652	217486	155725	309138	190517	118926	171146	205121	229066	125982	213927	17.8825	17.7176	17.508	17.5752	18.0192	17.7306	17.2486	18.2379	17.5396	16.8597	17.3849	17.6461	17.8054	16.9429	17.7068	1	1	1	1	1	1	1	1	1	1	1	1
Q8K182	C8a	Complement component C8 alpha chain	6	1.01609	0.559794	1.04115	0.275672	682446	362364	472206	457699	575888	495623	472849	508730	584284	530148	561381	615032	428235	518946	531968	19.3804	18.4671	18.8491	18.804	19.1354	18.9189	18.851	18.9565	19.1563	19.016	19.0986	19.2303	18.708	18.9852	19.021	3	3	3	4	3	3	3	3	3	1	3	3
Q8BH35	C8b	Complement component C8 beta chain	4	0.968207	0.557639	0.863768	0.275672	452232	207579	323248	282077	355073	320788	302059	274939	346713	324199	341754	334659	233862	268208	221001	18.7867	17.6633	18.3023	18.1057	18.4378	18.2913	18.2045	18.0687	18.4034	18.3065	18.3826	18.3523	17.8353	18.033	17.7537	2	2	2	2	2	2	1	2	2	1	2	2
Q8BUR4	Dock1	Dedicator of cytokinesis protein 1	95	1.58757	0.197104	1.71333	0.275672	43641.7	68081.3	81451.5	32693.6	96950.6	80974.1	85328.2	138203	56343.9	151647	124246	185524	79669.9	101626	62030.4	15.4134	16.055	16.3137	14.9967	16.565	16.3052	16.3807	17.0764	15.782	17.2104	16.9228	17.5012	16.2817	16.6329	15.9207	1	1	2	2	1	2	1	2	1	0	1	2
Q9EPE9	Atp13a1	Manganese-transporting ATPase 13A1	54	0.518602	0.203065	0.625924	0.278315	15016.2	23575.1	37923.4	16663.2	16304.6	11659.3	10840.1	10280.1	14912.2	9086.13	16097.4	11929.5	12192.9	13295.6	15012.5	13.8742	14.525	15.2108	14.0244	13.993	13.5092	13.4041	13.3276	13.8642	13.1494	13.9745	13.5423	13.5738	13.6987	13.8739	1	2	0	2	0	2	1	2	1	0	1	2
Q60780	Gas7	Growth arrest-specific protein 7	30	0.984373	0.538612	1.10126	0.280029	215609	235822	261845	237902	235473	248553	252948	263788	220514	182304	261325	240379	266792	219126	319192	17.7181	17.8473	17.9984	17.86	17.8452	17.9232	17.9485	18.009	17.7505	17.476	17.9955	17.875	18.0254	17.7414	18.2841	1	1	1	1	1	1	1	1	1	1	1	1
P07724	Alb	Serum albumin	57	1.01432	0.552677	1.02025	0.284065	4372891648	6084537344	5664055296	5588060160	5604464128	5713374208	5971706880	7680283136	4778532352	3561151744	5988951040	5508289536	6011842560	4745812480	5612342784	32.0259	32.5025	32.3992	32.3797	32.3839	32.4117	32.4755	32.8385	32.1539	31.7297	32.4797	32.359	32.4852	32.144	32.386	41	40	41	41	41	40	37	41	40	36	42	41
Q9Z126	Pf4	Platelet factor 4	3	0.865675	0.313771	1.06842	0.284065	1.47618e+06	1.17326e+06	888990	1.16997e+06	929165	1.09725e+06	812777	741668	1.03036e+06	1.19824e+06	1535137	1.15406e+06	947850	1.23993e+06	1.14631e+06	20.4934	20.1621	19.7618	20.158	19.8256	20.0655	19.6325	19.5004	19.9747	20.1925	20.5499	20.1383	19.8543	20.2418	20.1286	2	2	2	1	1	2	1	1	2	1	1	2
P02535	Krt10	Keratin, type I cytoskeletal 10	18	0.658047	0.203065	0.573931	0.284226	155174	465299	306254	1.72145e+06	360882	321608	566960	424904	310326	418887	242418	237067	249672	386982	259454	17.2435	18.8278	18.2244	20.7152	18.4612	18.2949	19.1129	18.6968	18.2434	18.6762	17.8871	17.8549	17.9297	18.5619	17.9851	2	3	3	3	2	3	2	2	5	2	5	3
O88844	Idh1	Isocitrate dehydrogenase [NADP] cytoplasmic	35	0.908799	0.490449	1.29456	0.285705	3040.18	4287.1	9295.96	4919.91	4689.39	3960.41	5563.3	4309.05	5639.06	4368.3	8017.43	5686.56	8297.98	5917.35	6040.34	11.5699	12.0658	13.1824	12.2644	12.1952	11.9514	12.4417	12.0732	12.4612	12.0929	12.9689	12.4733	13.0185	12.5307	12.5604	0	1	1	1	0	1	1	0	1	1	0	0
Q99K23	Ufsp2	Ufm1-specific protease 2	19	1.14087	0.289586	1.15841	0.291713	492245	481081	399046	570078	627945	452154	464190	650574	773535	592045	398165	481547	518484	847110	732267	18.909	18.8759	18.6062	19.1208	19.2603	18.7865	18.8244	19.3114	19.5611	19.1753	18.603	18.8773	18.9839	19.6922	19.482	1	1	1	1	1	1	1	1	1	1	1	1
Q9JHU4	Dync1h1	Cytoplasmic dynein 1 heavy chain 1	342	0.901828	0.563984	0.496096	0.292166	35657.8	95693.8	59082.8	205397	50160.7	62313	126232	83121.5	78775.4	51765.6	27163.3	35179.7	58002.3	71218.5	29690.8	15.1219	16.5461	15.8505	17.6481	15.6143	15.9272	16.9457	16.3429	16.2655	15.6597	14.7294	15.1025	15.8238	16.12	14.8577	1	2	0	2	0	2	1	2	2	0	2	1
Q9ET66	Pi16	Peptidase inhibitor 16	6	0.937261	0.431047	1.09742	0.292315	43623.6	47106.4	52234.9	48745.5	36838.2	41563.5	34504	54139.6	46358.5	37644.1	50901	41901.9	52145.2	56516.8	49348.4	15.4128	15.5236	15.6727	15.573	15.1689	15.343	15.0745	15.7244	15.5005	15.2001	15.6354	15.3547	15.6702	15.7864	15.5907	1	1	1	1	1	1	1	1	1	1	1	1
Q3UHC2	Lrrk1	Leucine-rich repeat serine/threonine-protein kinase 1	14	0.831811	0.362221	1.91152	0.292568	270455	365483	356331	330039	333815	330995	293839	358320	237446	203550	448852	358174	375082	356769	448872	18.045	18.4794	18.4429	18.3323	18.3487	18.3364	18.1647	18.4509	17.8572	17.635	18.7759	18.4503	18.5168	18.4446	18.7759	1	1	0	2	2	0	0	2	1	0	2	1
Q6P5H2	Nes	Nestin	90	0.786802	0.432991	0.571236	0.294086	69856.5	235132	211359	518117	141379	145915	210205	237016	174891	157129	93703.2	113100	148226	236536	80118.9	16.0921	17.8431	17.6893	18.9829	17.1092	17.1548	17.6814	17.8546	17.4161	17.2616	16.5158	16.7872	17.1774	17.8517	16.2899	1	1	1	1	1	1	1	1	1	1	1	1
Q9ESB3	Hrg	Histidine-rich glycoprotein	15	1.09382	0.365504	0.974992	0.294779	3637498	2392079	4.46469e+06	3.8342e+06	4.09339e+06	3269730	3015843	5.08122e+06	4569357	4.22517e+06	2.56682e+06	3.16924e+06	3943006	3.99232e+06	4.30055e+06	21.7945	21.1898	22.0901	21.8705	21.9649	21.6407	21.5241	22.2767	22.1236	22.0106	21.2916	21.5957	21.9109	21.9288	22.0361	8	8	8	10	8	9	8	9	9	7	8	8
A2AG50	Map7d2	MAP7 domain-containing protein 2	17	0.981041	0.532185	1.09454	0.299112	157684	173196	194457	175102	175260	180885	187112	194243	163261	133595	190550	177480	196826	159787	233843	17.2667	17.402	17.5691	17.4178	17.4191	17.4647	17.5135	17.5675	17.3168	17.0275	17.5398	17.4373	17.5866	17.2858	17.8352	1	1	1	1	1	1	1	1	1	1	1	1
P01592	Jchain	Immunoglobulin J chain	2	1.03359	0.589035	0.832816	0.299131	1.46115e+06	1.22288e+06	1.40189e+06	1.44787e+06	8438961	1713917	5.96356e+06	3.05676e+06	1.56724e+06	2.14066e+06	2.82169e+06	2047911	2.29925e+06	2.21936e+06	2.24851e+06	20.4787	20.2219	20.4189	20.4655	23.0086	20.7089	22.5077	21.5436	20.5798	21.0296	21.4281	20.9657	21.1327	21.0817	21.1005	1	2	2	2	1	2	1	2	2	1	2	2
Q9JLC8	Sacs	Sacsin	69	0.766688	0.370054	5.41422	0.299131	8092.49	7656.7	27418.5	8767.21	11080.4	6448.33	9414.53	13780.2	10207.1	8462.98	296478	8617.16	9166.42	13678.1	13239.3	12.9824	12.9025	14.7429	13.0979	13.4357	12.6547	13.2007	13.7503	13.3173	13.047	18.1776	13.073	13.1621	13.7396	13.6925	2	1	1	1	2	2	1	2	1	0	2	2
O88696	Clpp	ATP-dependent Clp protease proteolytic subunit, mitochondrial	13	0.679754	0.417815	0.461964	0.302809	31076.6	75851.9	47542.6	263154	57708.9	52311.8	82162.8	67532.6	48248.9	72854.6	40438.6	43123.7	40111.4	56257.8	39656	14.9235	16.2109	15.5369	18.0055	15.8165	15.6748	16.3262	16.0433	15.5582	16.1527	15.3034	15.3962	15.2917	15.7798	15.2752	1	1	1	1	1	1	1	1	1	1	1	1
Q00724	Rbp4	Retinol-binding protein 4	11	0.923603	0.344315	1.21949	0.308335	525416	624878	344228	553634	363138	549958	458147	478617	372294	368061	554846	578996	399038	555602	852070	19.0031	19.2532	18.393	19.0786	18.4702	19.069	18.8055	18.8685	18.5061	18.4896	19.0817	19.1432	18.6062	19.0837	19.7006	2	2	2	2	2	2	2	2	2	2	2	2
Q01339	Apoh	Beta-2-glycoprotein 1	18	0.992559	0.533352	1.09475	0.313588	3.23677e+06	3.80627e+06	3.25473e+06	3.38534e+06	2.97543e+06	3.54307e+06	3483049	3208394	3.06733e+06	3.23274e+06	3.75413e+06	3.26068e+06	3568152	3.58846e+06	4065491	21.6261	21.8599	21.6341	21.6909	21.5047	21.7566	21.7319	21.6134	21.5485	21.6243	21.84	21.6367	21.7667	21.7749	21.955	9	8	7	9	7	9	7	9	8	5	8	8
O35607	Bmpr2	Bone morphogenetic protein receptor type-2	21	1.08761	0.432206	0.867989	0.313588	78492.7	82977.2	55228.1	79768.1	97211.5	67685.8	77805.5	97032.5	111460	74182.4	46983.4	73515.4	68301.7	69042.6	83864.6	16.2603	16.3404	15.7531	16.2835	16.5688	16.0466	16.2476	16.5662	16.7662	16.1788	15.5199	16.1658	16.0596	16.0752	16.3558	0	1	0	1	0	1	0	1	1	0	0	0
Q8CG16	C1ra	Complement C1r-A subcomponent	6	1.02542	0.559794	1.04206	0.313588	64113.4	47613.7	61073.1	50326	67928	64577.5	64894.1	46834.4	58230.8	63915.3	57744.9	60851.2	52081.9	64171.8	68445.2	15.9683	15.5391	15.8983	15.619	16.0517	15.9787	15.9858	15.5153	15.8295	15.9639	15.8174	15.893	15.6685	15.9697	16.0627	4	4	4	4	3	3	3	3	3	3	3	3
Q9QXZ0	Macf1	Microtubule-actin cross-linking factor 1	403	0.968312	0.400889	1.00252	0.313588	271008	319111	267535	290751	269989	256605	265869	329741	298185	223049	257456	279400	302440	300848	281827	18.048	18.2837	18.0294	18.1494	18.0425	17.9692	18.0204	18.331	18.1858	17.767	17.974	18.092	18.2063	18.1987	18.1045	3	3	2	3	2	3	2	3	3	1	3	3
P98086	C1qa	Complement C1q subcomponent subunit A	6	1.08888	0.419189	1.50891	0.314519	215472	138305	270726	111760	346700	224785	266530	196696	227605	263605	216551	237595	171119	723123	285703	17.7171	17.0775	18.0465	16.77	18.4033	17.7782	18.0239	17.5856	17.7962	18.008	17.7243	17.8581	17.3846	19.4639	18.1242	2	3	3	3	2	2	2	2	2	3	2	3
P09470	Ace	Angiotensin-converting enzyme	61	2.65657	0.284065	1.06182	0.318466	218793	161422	229713	190650	248884	206716	226860	241926	1.7774e+06	335067	214350	192044	241944	247192	218808	17.7392	17.3005	17.8095	17.5406	17.9251	17.6573	17.7914	17.8842	20.7613	18.3541	17.7096	17.5511	17.8843	17.9153	17.7393	8	4	5	8	5	8	6	10	6	3	6	8
Q8CG14	C1sa	Complement C1s-A subcomponent	15	0.951272	0.577226	0.97579	0.323347	162386	134885	162921	147478	162434	146374	150341	131391	153528	150942	161334	150649	136067	141913	161495	17.3091	17.0414	17.3138	17.1701	17.3095	17.1593	17.1979	17.0035	17.2281	17.2036	17.2997	17.2008	17.054	17.1146	17.3011	5	6	5	5	5	4	5	6	5	4	5	5
Q3V1U8	Elmod1	ELMO domain-containing protein 1	4	0.937714	0.575574	0.0912654	0.323347	18025.1	437830	13224.1	17712.5	23793.5	11894.5	14235	342513	22605.1	87535.7	9146.58	12255.2	1104.28	12768	11324.7	14.1377	18.74	13.6909	14.1125	14.5383	13.538	13.7972	18.3858	14.4644	16.4176	13.159	13.5811	10.1089	13.6402	13.4672	1	1	0	0	0	0	0	1	0	0	1	1
P35505	Fah	Fumarylacetoacetase	16	3.62421	0.153469	0.490966	0.32645	3666.65	1	8398.75	4946.3	1083.17	962.589	5059.49	25351.6	17097.7	17111.9	344.474	1987.97	4658.03	1523.35	370.627	11.8402	0	13.036	12.2721	10.081	9.91078	12.3048	14.6298	14.0615	14.0627	8.42825	10.9571	12.1855	10.573	8.53382	0	0	0	0	1	0	0	1	0	1	1	0
Q3UV17	Krt76	Keratin, type II cytoskeletal 2 oral	10	1.14153	0.496968	0.643686	0.326532	26040	66972.6	42178.9	124673	41911.1	50968.9	112877	78903.1	49326.7	52411.1	21869.7	31551.1	45754.2	71650.5	23422.9	14.6684	16.0313	15.3642	16.9278	15.355	15.6373	16.7844	16.2678	15.5901	15.6776	14.4166	14.9454	15.4816	16.1287	14.5156	1	1	1	1	1	1	1	1	1	1	1	1
P15209	Ntrk2	BDNF/NT-3 growth factors receptor	20	1.03143	0.536746	0.848639	0.327758	366611	498019	417075	407212	576521	436577	440161	645183	442010	372704	236377	294580	432949	456486	502146	18.4839	18.9258	18.6699	18.6354	19.137	18.7359	18.7477	19.2993	18.7537	18.5077	17.8507	18.1683	18.7238	18.8002	18.9377	1	1	1	1	1	1	1	1	1	1	1	1
P22599	Serpina1b	Alpha-1-antitrypsin 1-2	6	0.823704	0.0138787	0.929732	0.328142	29029918	33784232	28071232	31676020	26636864	25948290	29104062	24978000	25121016	17743820	29474216	32080584	26190564	23588806	27380230	24.791	25.0098	24.7426	24.9169	24.6669	24.6291	24.7947	24.5742	24.5824	24.0808	24.813	24.9352	24.6425	24.4916	24.7066	6	6	6	6	6	6	5	6	6	6	6	6
Q9EP82	Wdr4	tRNA (guanine-N(7)-)-methyltransferase non-catalytic subunit WDR4	15	0.0405216	0.219931	3.6593	0.329572	3.75159e+06	62292.2	46333.4	63780.9	2824667	74025.3	84859.3	19260.6	81775.8	13545.6	89937.8	69685.5	16167851	8360253	7662.16	21.8391	15.9268	15.4998	15.9608	21.4296	16.1757	16.3728	14.2334	16.3194	13.7255	16.4566	16.0886	23.9466	22.9951	12.9035	1	0	0	0	0	0	0	0	0	0	0	1
Q8C0J6	Sowahc	Ankyrin repeat domain-containing protein SOWAHC	7	0.800274	0.4971	0.47892	0.331807	31794.7	86968.8	54399.7	353703	80465.7	83168.3	150652	100161	66680.4	85370.9	47698	52164.4	51559.9	82981.9	56459.4	14.9565	16.4082	15.7313	18.4322	16.2961	16.3437	17.2009	16.612	16.025	16.3815	15.5416	15.6708	15.654	16.3405	15.7849	1	1	1	1	1	1	1	1	1	1	1	1
P43346	Dck	Deoxycytidine kinase	12	1.28666	0.208975	1.344	0.335673	65987.6	73596.1	65036.6	88352.5	113699	79944.3	96948.1	120417	136963	88975.2	62864.8	71766.3	80634.4	194747	136553	16.0099	16.1673	15.989	16.431	16.7949	16.2867	16.5649	16.8777	17.0634	16.4411	15.94	16.131	16.2991	17.5712	17.0591	1	1	1	1	1	1	1	1	1	0	1	1
P26262	Klkb1	Plasma kallikrein	5	1.04023	0.50516	1.09085	0.338994	168367	188707	231941	208498	248340	187637	190698	253209	264323	192064	234710	228426	215362	197380	264992	17.3612	17.5258	17.8234	17.6697	17.922	17.5176	17.5409	17.95	18.0119	17.5512	17.8405	17.8014	17.7164	17.5906	18.0156	1	1	1	1	1	0	0	0	1	0	2	1
Q5SXY1	Specc1	Cytospin-B	48	0.992235	0.575574	1.14343	0.339226	360316	190252	241063	212945	271472	224857	223842	278111	279624	259706	339951	305942	225654	277474	310056	18.4589	17.5376	17.879	17.7001	18.0504	17.7787	17.7721	18.0853	18.0931	17.9865	18.375	18.2229	17.7838	18.082	18.2422	1	1	1	1	0	1	1	1	1	0	1	1
P17751	Tpi1	Triosephosphate isomerase	22	0.0750255	0.126402	0.255863	0.339226	61281.4	51000.6	9780.04	3408.22	2669.77	2711.64	2228.73	1088.45	2533.09	1051.85	3897.39	4451.31	16557	6687.83	1192.73	15.9032	15.6382	13.2556	11.7348	11.3825	11.4049	11.122	10.0881	11.3067	10.0387	11.9283	12.12	14.0151	12.7073	10.2201	1	0	1	2	4	3	0	0	0	1	1	1
P01630		Ig kappa chain V-II region 7S34.1	1	1.8977	0.209218	1.30055	0.340561	54572.3	75640.6	62388.1	18792.6	118238	83935.4	129423	232817	43558.8	135810	120515	79630	59775.3	96160.8	72620.5	15.7359	16.2069	15.929	14.1979	16.8513	16.357	16.9817	17.8288	15.4107	17.0512	16.8789	16.281	15.8673	16.5532	16.1481	1	1	1	1	1	1	1	1	1	1	1	1
Q9CY00	Ttc30b	Tetratricopeptide repeat protein 30B	14	1.09871	0.532316	0.578506	0.341587	31900.8	125151	105955	95442	39335.5	44299	68638.9	175588	79188.8	69333.6	3171.77	2589.56	78990.2	137128	8240.97	14.9613	16.9333	16.6931	16.5423	15.2635	15.435	16.0667	17.4218	16.273	16.0813	11.6311	11.3385	16.2694	17.0652	13.0086	1	1	0	0	1	1	0	1	1	1	1	0
Q99NH0	Ankrd17	Ankyrin repeat domain-containing protein 17	67	1.20838	0.187169	1.15261	0.341745	158158	178073	135106	166917	183518	174090	191423	241947	220142	165415	135349	170642	171882	288291	181022	17.271	17.4421	17.0437	17.3488	17.4856	17.4095	17.5464	17.8843	17.7481	17.3357	17.0463	17.3806	17.3911	18.1372	17.4658	1	1	1	1	1	1	1	1	1	0	1	1
Q9WVJ3	Cpq	Carboxypeptidase Q	17	1.77669	0.283434	1.17992	0.3423	28342.4	59911.8	57055.9	33799.9	47356.6	59513.6	55353.1	209494	35886.7	42114.5	61798.7	48542	65278.1	36227.3	55365.3	14.7907	15.8706	15.8001	15.0447	15.5313	15.8609	15.7564	17.6765	15.1312	15.362	15.9153	15.5669	15.9943	15.1448	15.7567	3	2	3	3	2	3	1	1	1	2	1	4
Q9Z2U1	Psma5	Proteasome subunit alpha type-5	14	1.01507	0.576524	1.32849	0.344193	13574.9	2289.8	9519.06	7082.6	4621.61	7474.35	9103.58	7694.17	6521.76	6852.94	7090.44	9235.45	14919.5	10623.2	7402.19	13.7286	11.161	13.2166	12.7901	12.1742	12.8677	13.1522	12.9096	12.671	12.7425	12.7917	13.173	13.8649	13.3749	12.8537	0	0	1	1	1	1	0	2	0	0	0	0
Q6PCZ4	Magee1	Melanoma-associated antigen E1	7	0.699196	0.139693	1.46559	0.344315	49817.4	32179.5	72932.1	57091.5	39734.7	34414.3	34789.7	36091.2	33182.2	37548.9	35464.7	56698.8	150739	95375.3	30692.4	15.6044	14.9739	16.1543	15.801	15.2781	15.0707	15.0864	15.1394	15.0181	15.1965	15.1141	15.791	17.2017	16.5413	14.9056	1	1	1	1	1	1	1	1	1	1	1	1
P82343	Renbp	N-acylglucosamine 2-epimerase	18	0.699196	0.139693	1.46559	0.344315	49817.4	32179.5	72932.1	57091.5	39734.7	34414.3	34789.7	36091.3	33182.2	37548.9	35464.7	56698.8	150739	95375.3	30692.4	15.6044	14.9739	16.1543	15.801	15.2781	15.0707	15.0864	15.1394	15.0181	15.1965	15.1141	15.791	17.2017	16.5413	14.9056	1	1	1	1	1	1	1	1	1	1	1	1
Q9Z1R3	Apom	Apolipoprotein M	2	0.958428	0.432206	1.07141	0.344317	52621.9	52345.2	48190.5	50601.2	40777.6	69850	46020.9	41969.8	39956.4	36573.6	66304.3	55514.5	48106.8	39220.4	52853.8	15.6834	15.6758	15.5565	15.6269	15.3155	16.092	15.49	15.3571	15.2861	15.1585	16.0168	15.7606	15.554	15.2593	15.6897	1	1	1	1	1	1	0	1	1	1	1	1
Q9WTK2	Cdyl	Chromodomain Y-like protein	9	1.17476	0.264804	1.14147	0.350202	5225168	5794701	7.53034e+06	5181366	5.21868e+06	7.29992e+06	4.05612e+06	10353093	8523592	3.77701e+06	5.74796e+06	8809738	3.64278e+06	9547384	5297923	22.317	22.4663	22.8443	22.3049	22.3153	22.7995	21.9517	23.3036	23.023	21.8488	22.4546	23.0707	21.7966	23.1867	22.337	1	1	1	1	1	1	1	1	1	1	1	1
P00920	Ca2	Carbonic anhydrase 2	15	1.06471	0.313588	1.10419	0.351278	528985	631375	788192	614546	657125	720287	987246	772093	379337	561633	682664	459962	1.00661e+06	725973	677820	19.0129	19.2681	19.5882	19.2292	19.3258	19.4582	19.913	19.5584	18.5331	19.0993	19.3808	18.8112	19.9411	19.4696	19.3705	7	8	9	8	8	8	6	7	9	7	8	8
P15379	Cd44	CD44 antigen	15	0.313513	0.348212	0.325539	0.351278	29955.4	26644.2	25146.7	29121.8	414422	28344.7	31798	36988	30661.5	36893.3	29416.8	28602.2	32968.5	43632.1	36382.7	14.8705	14.7015	14.6181	14.8298	18.6607	14.7908	14.9567	15.1748	14.9041	15.1711	14.8444	14.8038	15.0088	15.4131	15.151	2	2	2	2	2	2	1	2	1	0	2	1
P03953	Cfd	Complement factor D	7	0.969004	0.302809	0.973601	0.351278	1.93752e+06	1.72789e+06	2.2635e+06	1.93355e+06	2254347	2.41449e+06	1.74451e+06	2.32734e+06	1.87487e+06	1442030	1987720	2.01233e+06	1.93255e+06	1.98118e+06	1935950	20.8858	20.7206	21.1101	20.8828	21.1043	21.2033	20.7344	21.1502	20.8384	20.4597	20.9227	20.9404	20.8821	20.9179	20.8846	3	3	3	3	3	3	3	3	3	3	3	3
O54991	Cntnap1	Contactin-associated protein 1	61	1.33719	0.3423	1.38045	0.351278	30415.2	70938.4	77168.7	47187.3	59694.8	77016.3	138081	55534.3	73139.3	37870.3	45471.1	38656.3	139004	50795.3	120059	14.8925	16.1143	16.2357	15.5261	15.8653	16.2329	17.0752	15.7611	16.1584	15.2088	15.4727	15.2384	17.0848	15.6324	16.8734	1	1	0	1	0	0	0	1	0	0	0	1
P11087	Col1a1	Collagen alpha-1(I) chain	101	0.99858	0.536746	0.900864	0.356098	18877.5	18079.7	20211.2	21696.3	14823.6	18152.2	18454.9	27684.2	11713.3	37009.6	19222.1	20785.8	18409.9	27024	17483.3	14.2044	14.1421	14.3029	14.4052	13.8556	14.1479	14.1717	14.7568	13.5159	15.1756	14.2305	14.3433	14.1682	14.722	14.0937	1	1	2	2	0	4	0	5	4	0	2	2
A2AVA0	Svep1	Sushi, von Willebrand factor type A, EGF and pentraxin domain-containing protein 1	22	0.999497	0.589035	0.906573	0.367831	35487.7	47304.8	40097.4	33585.7	42702.9	41226.9	41156.4	59273.6	30721.9	26699.7	38086.4	43672.2	42284.2	29484.7	27042.4	15.115	15.5297	15.2912	15.0356	15.382	15.3313	15.3288	15.8551	14.907	14.7045	15.217	15.4144	15.3678	14.8477	14.7229	1	1	1	1	1	1	1	1	1	1	1	1
P11859	Agt	Angiotensinogen	2	0.993149	0.575574	0.916485	0.368024	160764	144563	118104	157900	106263	146294	104931	132925	143491	155242	132910	113704	105478	139997	138080	17.2946	17.1413	16.8497	17.2687	16.6973	17.1585	16.6791	17.0203	17.1306	17.2442	17.0201	16.7949	16.6866	17.095	17.0751	1	1	1	1	1	1	1	1	1	1	1	1
P06909	Cfh	Complement factor H	45	1.23396	0.00021039	1.06014	0.368772	8.14637e+06	6.79736e+06	6.91033e+06	7.55727e+06	6.54953e+06	7.44072e+06	6610830	7038838	10538465	12506184	8263574	7465769	6631898	7.81691e+06	8352714	22.9577	22.6965	22.7203	22.8494	22.643	22.827	22.6564	22.7469	23.3292	23.5761	22.9783	22.8319	22.661	22.8982	22.9938	18	15	12	14	10	13	11	15	13	7	14	14
Q9JL19	Ncoa6	Nuclear receptor coactivator 6	17	0.661813	0.293625	1.06111	0.368772	842527	780599	844594	788705	848459	785.189	796.592	854066	869458	991560	922193	719057	799388	874904	1.04019e+06	19.6844	19.5742	19.6879	19.5891	19.6945	9.6169	9.6377	19.704	19.7298	19.9193	19.8147	19.4557	19.6085	19.7388	19.9884	1	1	1	1	1	1	1	1	1	1	1	1
P20029	Hspa5	78 kDa glucose-regulated protein	51	0.977232	0.542736	0.897096	0.37121	13976.6	9349.51	12696.2	10235.8	9176.75	12018.7	10251.8	10596	8682.11	12624.1	8567.63	7992.6	11588.1	12492.9	9089.13	13.7707	13.1907	13.6321	13.3213	13.1638	13.553	13.3236	13.3712	13.0838	13.6239	13.0647	12.9644	13.5004	13.6088	13.1499	3	1	1	1	1	2	1	5	1	0	1	1
P97298	Serpinf1	Pigment epithelium-derived factor	18	0.94623	0.0153667	1.07325	0.37182	808883	967929	806491	949706	789951	772708	894744	868351	769570	808358	996390	813806	771465	1.01363e+06	1.05705e+06	19.6256	19.8845	19.6213	19.8571	19.5914	19.5596	19.7711	19.7279	19.5537	19.6246	19.9264	19.6343	19.5572	19.9511	20.0116	11	11	9	12	10	13	11	11	11	6	10	12
Q9ERR7	Selen	15 kDa selenoprotein	7	1.1003	0.373511	0.800236	0.373332	1.5547e+06	2.31215e+06	1.75829e+06	1.97627e+06	2.545e+06	2040107	1.98191e+06	2315974	2.82413e+06	2.00193e+06	1.5629e+06	1.92926e+06	1.90406e+06	51789.5	2.67151e+06	20.5682	21.1408	20.7457	20.9143	21.2792	20.9602	20.9185	21.1432	21.4294	20.933	20.5758	20.8796	20.8606	15.6604	21.3492	1	1	1	1	0	1	0	1	1	1	1	1
P34928	Apoc1	Apolipoprotein C-I	3	0.801354	0.0277052	1.10299	0.373413	9474188	13267667	6.47859e+06	10782350	7211786	8901258	6.65209e+06	5.98132e+06	8484086	7816852	13236587	10847669	7875434	9811624	10305761	23.1756	23.6614	22.6272	23.3622	22.7819	23.0856	22.6654	22.512	23.0163	22.8982	23.658	23.3709	22.9089	23.2261	23.2969	3	3	3	3	3	3	3	3	3	3	3	3
Q9JHH6	Cpb2	Carboxypeptidase B2	2	1.18204	0.223504	1.06372	0.373413	107912	103775	94452.4	81905	94962.2	86644	112171	114890	107708	149522	106372	99995.7	82506.8	111352	113555	16.7195	16.6631	16.5273	16.3217	16.5351	16.4028	16.7753	16.8099	16.7168	17.19	16.6988	16.6096	16.3322	16.7648	16.793	1	1	1	1	1	1	1	1	1	0	1	1
Q99LB2	Dhrs4	Dehydrogenase/reductase SDR family member 4	20	1.6116	0.0997676	1.2061	0.373413	7135.21	9566	8031.12	4846.54	8694.23	11320.4	18407	13480.2	8674.93	9798.35	9846.56	4273.67	7518.56	14283.5	10238.7	12.8007	13.2237	12.9714	12.2427	13.0858	13.4666	14.168	13.7186	13.0826	13.2583	13.2654	12.0613	12.8762	13.8021	13.3217	0	0	1	0	0	1	0	0	1	0	0	0
P06151	Ldha	L-lactate dehydrogenase A chain	29	1.41112	0.559419	1.46931	0.373413	12419.7	13474.1	80009.7	46828.4	13736.7	18153.5	20542	143906	41569.2	10736.2	13125	20708.9	152212	49074.8	9473.35	13.6003	13.7179	16.2879	15.5151	13.7457	14.148	14.3263	17.1348	15.3432	13.3902	13.68	14.338	17.2157	15.5827	13.2097	0	1	1	3	5	4	0	2	2	3	3	1
Q6PGC1	Dhx29	ATP-dependent RNA helicase DHX29	65	1.54911	0.203288	1.20622	0.373511	803700	1.39588e+06	1.18535e+06	547287	1.10596e+06	1.78876e+06	2391079	1.69835e+06	670292	1.2562e+06	1577562	619924	1.01923e+06	1.68308e+06	1.17735e+06	19.6163	20.4127	20.1769	19.0619	20.0769	20.7705	21.1892	20.6957	19.3544	20.2606	20.5893	19.2417	19.9591	20.6827	20.1671	1	1	0	1	1	1	0	1	1	0	1	1
Q8BT07	Cep55	Centrosomal protein of 55 kDa	31	0.895753	0.432206	0.917317	0.391878	257445	188081	197263	224532	281759	189606	91748.9	252049	277465	218421	175798	227929	215587	258983	175771	17.9739	17.521	17.5898	17.7766	18.1041	17.5326	16.4854	17.9433	18.0819	17.7368	17.4236	17.7982	17.7179	17.9825	17.4233	1	1	1	1	1	1	1	1	1	0	1	1
P01786		Ig heavy chain V region MOPC 47A	3	1.07821	0.464734	1.18856	0.408803	240051	316357	368431	297710	502493	340271	444582	392612	278039	404454	700424	256963	384830	341500	366590	17.873	18.2712	18.491	18.1835	18.9387	18.3763	18.7621	18.5827	18.0849	18.6256	19.4179	17.9712	18.5539	18.3815	18.4838	1	1	1	1	1	1	1	1	1	1	1	1
Q06890	Clu	Clusterin	21	1.07876	0.223504	1.04851	0.412685	16274672	13038377	13047987	13474700	13993297	12424701	12972459	14504911	18364536	17056488	14625743	15342199	12685917	16993134	13334406	23.9561	23.6363	23.6373	23.6837	23.7382	23.5667	23.6289	23.79	24.1304	24.0238	23.802	23.871	23.5967	24.0184	23.6687	16	16	15	15	16	16	16	16	16	15	16	16
Q06318	Scgb1a1	Uteroglobin	8	1.02398	0.399901	1.03643	0.415844	1.23197e+06	1.37056e+06	1.19762e+06	2252847	314112	1.60674e+06	1.10855e+06	777294	1.68738e+06	1.33986e+06	1.08227e+06	1.39857e+06	1851106	1.20674e+06	1.0604e+06	20.2325	20.3863	20.1917	21.1033	18.2609	20.6157	20.0802	19.5681	20.6863	20.3536	20.0456	20.4155	20.82	20.2027	20.0162	3	2	3	3	3	2	2	2	3	2	3	2
P15535	B4galt1	Beta-1,4-galactosyltransferase 1	12	1.05064	0.437053	1.06039	0.419189	5984.21	5766.32	4950.52	5022.1	4346.96	5504.69	5814.78	6043.72	4256.75	5770.35	6688.45	5210.69	4601.71	5470.54	5673.13	12.5469	12.4934	12.2734	12.2941	12.0858	12.4264	12.5055	12.5612	12.0555	12.4944	12.7075	12.3473	12.168	12.4175	12.4699	0	1	1	1	0	1	0	1	0	0	1	0
P52480	Pkm	Pyruvate kinase PKM	60	0.604481	0.0159141	1.04629	0.419189	210665	54367.9	94068.7	76092.3	68412.8	69134.4	57961.1	57106.1	55135.1	49772.6	49218.8	72611	228069	123551	53616.2	17.6846	15.7305	16.5214	16.2155	16.062	16.0771	15.8228	15.8014	15.7507	15.6031	15.5869	16.1479	17.7991	16.9148	15.7104	5	3	5	9	14	13	2	17	6	3	7	4
Q8C2K5	Rasal3	RAS protein activator like-3	35	1.75706	0.341587	1.44404	0.432206	34370.9	10066.9	20575.8	4022.47	134900	106164	104594	23162	91653.1	32755	13358.6	54079	54339.1	94605.7	78108.7	15.0689	13.2973	14.3287	11.9739	17.0415	16.6959	16.6744	14.4995	16.4839	14.9994	13.7055	15.7228	15.7297	16.5296	16.2532	1	0	0	2	0	0	0	1	0	0	0	1
Q61147	Cp	Ceruloplasmin	54	1.11558	4.8686e-09	1.02492	0.432991	28999000	24866374	30413566	23880866	28601496	24534624	33108262	28467826	26805458	39661664	28534292	26089668	28896988	28401936	27763312	24.7895	24.5677	24.8582	24.5094	24.7696	24.5483	24.9807	24.7628	24.676	25.2412	24.7662	24.637	24.7844	24.7595	24.7267	46	47	42	47	43	45	42	46	46	38	45	47
P58252	Eef2	Elongation factor 2	83	0.974558	0.363447	1.08204	0.432991	12487679	8.21083e+06	10646235	9905631	11591268	9720442	10485845	12354039	10459000	8477894	11130355	15353765	11217236	11727027	7748172	23.574	22.9691	23.3438	23.2398	23.4665	23.2126	23.3219	23.5585	23.3182	23.0153	23.408	23.8721	23.4192	23.4833	22.8854	1	1	2	3	1	1	1	2	1	1	2	2
P03995	Gfap	Glial fibrillary acidic protein	63	0.993521	0.586494	0.893796	0.432991	3.22766e+06	3.51918e+06	2.70497e+06	3.15342e+06	4216577	3.09661e+06	3007508	3.62522e+06	4.13833e+06	2.84516e+06	2.23247e+06	2769756	2.75065e+06	3.48726e+06	3.79514e+06	21.6221	21.7468	21.3672	21.5885	22.0076	21.5623	21.5201	21.7896	21.9806	21.4401	21.0902	21.4013	21.3913	21.7337	21.8557	1	2	1	2	1	2	1	1	2	1	1	2
O70362	Gpld1	Phosphatidylinositol-glycan-specific phospholipase D	10	0.9821	0.473807	1.05541	0.432991	2.54056e+06	3.14022e+06	2.15474e+06	2.81816e+06	2298693	2.91259e+06	2.38652e+06	2136490	2479315	2.80561e+06	2.88217e+06	2774888	2.05586e+06	2625584	3331505	21.2767	21.5824	21.0391	21.4263	21.1324	21.4739	21.1865	21.0268	21.2415	21.4199	21.4587	21.404	20.9713	21.3242	21.6677	9	9	8	9	7	9	8	8	9	7	9	9
P24063	Itgal	Integrin alpha-L	62	1.41409	0.308335	1.24849	0.432991	165979	86484	66849.4	3000.9	106580	108051	95146.4	93231.6	167111	142953	98772.1	125679	39391.5	162456	109168	17.3406	16.4001	16.0286	11.5512	16.7016	16.7214	16.5379	16.5085	17.3505	17.1252	16.5918	16.9394	15.2656	17.3097	16.7362	1	1	1	1	0	1	1	1	1	0	0	1
Q91ZA3	Pcca	Propionyl-CoA carboxylase alpha chain, mitochondrial	49	1.02835	0.563984	1.12085	0.432991	3.2428e+06	1.99373e+06	1.47303e+06	1.79541e+06	1.88641e+06	1.64359e+06	1764904	3492037	2.4186e+06	1.3669e+06	2358942	1.58596e+06	1.57756e+06	4091201	2.03355e+06	21.6288	20.927	20.4904	20.7759	20.8472	20.6484	20.7512	21.7356	21.2057	20.3825	21.1697	20.5969	20.5893	21.9641	20.9556	1	1	1	1	1	1	1	1	1	1	1	1
O09164	Sod3	Extracellular superoxide dismutase [Cu-Zn]	13	0.99529	0.526971	1.0709	0.432991	28973.4	49576.8	62427.6	45955.8	62433.7	39309.7	79456.7	59561.1	42369	35520.2	59429.7	48242.3	56353.7	36991.4	69427.8	14.8224	15.5974	15.9299	15.488	15.93	15.2626	16.2779	15.8621	15.3707	15.1164	15.8589	15.558	15.7822	15.1749	16.0832	2	2	4	2	1	1	1	3	2	2	3	2
Q4VC33	Maea	Macrophage erythroblast attacher	10	0.887755	0.296226	0.843461	0.436528	44303.7	64406.9	43801	62846.3	46556.6	50312.5	47939.3	44759.1	42873.5	46631.5	71993.1	68522.4	17509.5	49354.5	13535.3	15.4351	15.9749	15.4187	15.9395	15.5067	15.6186	15.5489	15.4499	15.3878	15.509	16.1356	16.0643	14.0958	15.5909	13.7244	1	1	1	1	0	1	1	1	1	0	1	1
O35308	Slc16a8	Monocarboxylate transporter 3	11	0.973548	0.526406	1.08271	0.436651	7756576	5.12861e+06	6672765	6.21406e+06	7.14789e+06	6.05571e+06	6.49865e+06	7642281	6.50723e+06	5345234	6.94119e+06	9608330	6.97988e+06	7.30082e+06	4812331	22.887	22.2901	22.6699	22.5671	22.7691	22.5299	22.6317	22.8656	22.6336	22.3498	22.7268	23.1959	22.7348	22.7996	22.1983	1	1	1	1	1	1	1	1	1	1	1	1
Q8K558	Treml1	Trem-like transcript 1 protein	4	1.027	0.559794	0.901998	0.436651	160576	112461	107451	135518	203853	206611	148231	90761.4	133554	160138	157597	111701	107628	171710	100676	17.2929	16.7791	16.7133	17.0481	17.6372	17.6566	17.1775	16.4698	17.0271	17.289	17.2659	16.7693	16.7157	17.3896	16.6194	1	1	1	1	1	1	1	1	1	0	1	1
P05064	Aldoa	Fructose-bisphosphate aldolase A	48	0.434827	0.0031566	1.27979	0.437053	71003.7	46238.5	29264.3	21225.1	20815.9	19857.2	13030.8	14591.3	14213.2	12559.5	14019.5	25197.5	121994	46954.4	16557.7	16.1156	15.4968	14.8369	14.3735	14.3454	14.2774	13.6696	13.8328	13.7949	13.6165	13.7751	14.621	16.8965	15.519	14.0152	0	1	1	6	14	10	0	14	0	2	4	2
Q9Z0E2	Chrd	Chordin	5	1.00898	0.321109	0.924213	0.437053	81778344	88337208	67067576	80566424	101253584	78039512	76387432	119658176	64945216	82431080	54174816	74606872	68992448	101103224	87544992	26.2852	26.3965	25.9991	26.2637	26.5934	26.2177	26.1868	26.8343	25.9527	26.2967	25.6911	26.1528	26.0399	26.5913	26.3835	1	1	1	1	1	1	1	1	1	1	1	1
O09167	Rpl21	60S ribosomal protein L21	15	0.792389	0.203065	0.8445	0.437053	44107.7	62490.2	43597.6	61486.2	46556.6	23023.5	47811.2	44416.5	42779.1	46595	71548.9	68522.4	15104.8	49370.9	13535.3	15.4287	15.9313	15.412	15.908	15.5067	14.4908	15.5451	15.4388	15.3846	15.5079	16.1266	16.0643	13.8827	15.5914	13.7244	1	1	1	1	0	1	1	1	1	0	1	1
Q03311	Bche	Cholinesterase	17	0.989268	0.585728	0.980371	0.440391	29790.2	46504.2	48444.6	38902.4	55797	44306.4	63542.6	44407.6	32880.8	31946.2	45919.1	36916.5	48723.9	34970.5	48601.1	14.8626	15.5051	15.564	15.2476	15.7679	15.4352	15.9554	15.4385	15.005	14.9634	15.4868	15.172	15.5723	15.0939	15.5687	4	0	3	2	0	2	3	3	3	1	3	3
Q3ULA2	Btrc	F-box/WD repeat-containing protein 1A	2	1.22181	0.250201	1.16267	0.445984	1.30516e+06	1.28459e+06	1.10037e+06	1.51819e+06	1.93729e+06	1383606	1449053	2.11157e+06	2.13828e+06	1.64806e+06	884555	1.17165e+06	1.27363e+06	2.95591e+06	2.02225e+06	20.3158	20.2929	20.0696	20.5339	20.8856	20.4	20.4667	21.0099	21.028	20.6523	19.7546	20.1601	20.2805	21.4952	20.9475	1	1	1	1	0	1	1	1	1	0	1	1
Q6ZQ06	Cep162	Centrosomal protein of 162 kDa	15	1.2003	0.232396	0.921982	0.445984	19949.9	23373.4	19246.2	19618.1	27646.5	21259.6	23159.1	27311.8	34855.6	25247.4	14379.5	15862.4	19591.4	23690	27741.9	14.2841	14.5126	14.2323	14.2599	14.7548	14.3758	14.4993	14.7372	15.0891	14.6238	13.8117	13.9533	14.2579	14.532	14.7598	1	1	1	1	1	1	1	1	1	1	1	1
Q61730	Il1rap	Interleukin-1 receptor accessory protein	29	0.997081	0.219931	1.14921	0.448367	2153525	3.05237e+06	3218322	3.18377e+06	2.80415e+06	3.20914e+06	2.89124e+06	3.09783e+06	2.87455e+06	2.62936e+06	3.75244e+06	3200039	3.0929e+06	2.79102e+06	4.10285e+06	21.0383	21.5415	21.6179	21.6023	21.4191	21.6138	21.4633	21.5628	21.4549	21.3263	21.8394	21.6097	21.5605	21.4124	21.9682	8	8	8	9	7	9	8	10	9	6	8	8
O70435	Psma3	Proteasome subunit alpha type-3	17	1.03424	0.475662	1.22625	0.449125	5476.83	1179.73	1999.76	3378.17	3267.97	863.135	2797.55	2282.53	983.645	3132.93	619.613	2460.27	5255.27	4786.85	2284.07	12.4191	10.2042	10.9656	11.722	11.6742	9.75344	11.45	11.1564	9.94199	11.6133	9.27522	11.2646	12.3595	12.2249	11.1574	2	0	0	1	1	2	1	3	1	0	1	1
O70318	Epb41l2	Band 4.1-like protein 2	75	1.06649	0.459231	0.954762	0.455579	304521	464402	353999	386788	393962	542130	400840	429654	337540	320083	383186	408913	327304	318662	379490	18.2162	18.825	18.4334	18.5612	18.5877	19.0483	18.6127	18.7128	18.3647	18.2881	18.5477	18.6414	18.3203	18.2817	18.5337	1	1	1	1	1	1	0	1	1	0	1	1
P13634	Ca1	Carbonic anhydrase 1	12	1.73515	0.166851	1.1346	0.458605	3000.54	4387	4109.41	2267.14	2554.56	5136.63	11544.5	4328.11	635.526	6670.5	6638.17	1500.15	1884.88	4552.81	3939.14	11.551	12.099	12.0047	11.1467	11.3189	12.3266	13.4949	12.0795	9.31181	12.7036	12.6966	10.5509	10.8803	12.1525	11.9437	0	2	2	0	0	3	0	0	1	0	0	1
O55234	Psmb5	Proteasome subunit beta type-5	18	3.01792	0.209218	1.15239	0.459908	4141.27	1341.4	2480.14	1895.1	1144.97	2328.73	2937.18	12782.8	1881.98	13275.2	2074.28	2090.47	3832.26	2301.09	2381.49	12.0159	10.3895	11.2762	10.8881	10.1611	11.1853	11.5202	13.6419	10.878	13.6964	11.0184	11.0296	11.904	11.1681	11.2176	0	0	0	0	1	1	1	1	0	0	0	0
P51885	Lum	Lumican	12	0.921842	0.0200195	0.987997	0.462622	1.71256e+06	1.80217e+06	1.9453e+06	1952210	1.76115e+06	1.79454e+06	1.95158e+06	1.88735e+06	1.53196e+06	1287466	1.76885e+06	1.53353e+06	2.15629e+06	1.86634e+06	1.7166e+06	20.7077	20.7813	20.8916	20.8967	20.7481	20.7752	20.8962	20.8479	20.5469	20.2961	20.7544	20.5484	21.0401	20.8318	20.7111	8	7	10	10	8	8	7	10	8	7	8	7
O35379	Abcc1	Multidrug resistance-associated protein 1	49	1.19928	0.27167	1.07504	0.470014	339147	334341	248566	322629	481269	324688	360886	494165	482407	407753	259115	406407	315205	455677	419063	18.3715	18.351	17.9233	18.2995	18.8765	18.3087	18.4612	18.9146	18.8799	18.6373	17.9832	18.6326	18.2659	18.7977	18.6768	1	1	1	1	1	1	1	1	1	0	1	1
Q3UYG8	Macrod2	O-acetyl-ADP-ribose deacetylase MACROD2	14	1.15562	0.292315	1.05292	0.470182	272239	203448	158074	261996	271103	226931	247268	250933	322334	300977	264005	259533	206638	240186	258250	18.0545	17.6343	17.2702	17.9992	18.0485	17.7919	17.9157	17.9369	18.2982	18.1993	18.0102	17.9856	17.6567	17.8738	17.9784	1	1	1	1	1	1	1	1	1	1	1	1
P30412	Ppic	Peptidyl-prolyl cis-trans isomerase C	12	0.743547	0.219931	1.07377	0.474474	5020.85	5698.78	3660.49	5412.87	2910.7	3954.44	2095.29	2296.15	4279.42	4255.96	5940.65	4449.76	5737.71	3475.71	4774.66	12.2937	12.4764	11.8378	12.4022	11.5072	11.9493	11.0329	11.165	12.0632	12.0553	12.5364	12.1195	12.4863	11.7631	12.2212	1	0	0	1	0	0	0	1	1	0	1	0
E9Q6P5	Ttc7b	Tetratricopeptide repeat protein 7B	40	1.0867	0.432991	1.05677	0.474474	307163	409108	370941	360894	390732	364829	378289	470111	461001	324042	446886	336523	390615	366541	402658	18.2286	18.6421	18.5008	18.4612	18.5758	18.4769	18.5291	18.8426	18.8144	18.3058	18.7695	18.3603	18.5754	18.4836	18.6192	2	2	1	2	1	1	1	2	2	1	1	2
Q07456	Ambp	Protein AMBP	4	1.12136	0.388101	0.938548	0.474868	597315	523013	932506	610613	898034	629686	787336	749701	794998	1.03198e+06	637403	597925	787554	717609	602129	19.1881	18.9965	19.8308	19.2199	19.7764	19.2643	19.5866	19.516	19.6006	19.977	19.2818	19.1896	19.587	19.4528	19.1997	1	1	1	1	1	1	1	1	1	1	1	1
P59729	Rin3	Ras and Rab interactor 3	15	0.369002	0.323347	1.32729	0.476096	316976	18087.6	4705.58	179965	27962.8	22109.1	8116.04	29590.7	93730.1	48555.3	139699	191520	5519.38	283511	106702	18.274	14.1427	12.2002	17.4574	14.7712	14.4324	12.9866	14.8529	16.5162	15.5673	17.092	17.5471	12.4303	18.113	16.7032	1	1	1	1	1	1	1	1	1	0	1	1
Q8C052	Map1s	Microtubule-associated protein 1S	43	1.04586	0.37121	0.904187	0.483032	7.42887e+06	8628786	6297143	8457742	10738852	7414479	7339338	9301556	11026251	8.37535e+06	5.50373e+06	8614321	7047996	7634919	8769249	22.8247	23.0407	22.5863	23.0118	23.3563	22.8219	22.8072	23.149	23.3944	22.9977	22.392	23.0383	22.7488	22.8642	23.064	1	1	1	1	1	1	1	1	1	1	1	1
Q8K4Q0	Rptor	Regulatory-associated protein of mTOR	33	1.42336	0.460714	1.3102	0.483032	585914	531440	25583.8	19500.3	49513	38470.2	24525.6	309810	652448	699787	492428	458897	41081.9	514776	80716.1	19.1603	19.0195	14.6429	14.2512	15.5955	15.2315	14.582	18.241	19.3155	19.4166	18.9096	18.8078	15.3262	18.9736	16.3006	1	1	0	0	0	1	0	0	0	0	1	0
Q00898	Serpina1e	Alpha-1-antitrypsin 1-5	10	1.08431	0.292315	1.01988	0.483032	126851544	43908296	75067056	78526624	113934312	95234424	85883576	133538344	99706816	60876704	80661520	124288320	68005080	134987824	39056444	26.9186	25.388	26.1617	26.2267	26.7636	26.505	26.3559	26.9927	26.5712	25.8594	26.2654	26.8891	26.0191	27.0083	25.2191	8	8	8	8	8	8	8	8	8	8	8	8
P28665	Mug1	Murinoglobulin-1	63	0.877479	2.07787e-10	1.01225	0.483428	58743276	48551496	43157108	62334176	37073900	58000368	32699552	37565848	44038596	46942420	58936140	63652460	34314496	45675000	50343000	25.8079	25.533	25.3631	25.8935	25.1439	25.7896	24.9628	25.1629	25.3923	25.4844	25.8126	25.9237	25.0323	25.4449	25.5853	50	47	47	51	41	50	44	49	49	37	50	49
Q9QYX7	Pclo	Protein piccolo	161	1.22626	0.209218	0.936374	0.483993	26157.1	30590.9	24924.3	25816	37181.1	29129.6	30506.9	36929.7	47057.7	33777.9	18596.4	20802	26562.8	32371.1	37132.3	14.6749	14.9008	14.6053	14.656	15.1823	14.8302	14.8968	15.1725	15.5221	15.0438	14.1827	14.3444	14.6971	14.9824	15.1804	1	1	1	1	1	1	1	1	2	0	1	1
Q8K354	Cbr3	Carbonyl reductase [NADPH] 3	19	0.811639	0.275672	0.93198	0.49401	70932.6	103184	122095	98398.9	79613.2	106127	83778.4	84424.3	57414.7	53154.2	130050	89028.1	87646.4	49963.3	85278.9	16.1142	16.6549	16.8976	16.5864	16.2807	16.6954	16.3543	16.3654	15.8091	15.6979	16.9887	16.442	16.4194	15.6086	16.3799	1	1	1	1	0	1	0	1	1	0	1	1
P70274	Sepp1	Selenoprotein P	3	1.02772	0.363447	1.02839	0.494047	648113	586494	678203	581251	566420	594792	653050	679459	635787	582219	647096	610848	625395	595284	668756	19.3059	19.1618	19.3714	19.1488	19.1115	19.182	19.3168	19.374	19.2782	19.1512	19.3036	19.2205	19.2544	19.1832	19.3511	3	3	3	3	3	3	3	3	3	3	3	3
P14148	Rpl7	60S ribosomal protein L7	37	0.965982	0.528312	0.930276	0.496902	13448.3	14654.9	10911	13682.8	17147.3	12422.2	9920.77	17163.3	15829.2	12132.7	7603.02	11216.2	9893.48	19075	17186.8	13.7151	13.8391	13.4135	13.7401	14.0657	13.6006	13.2762	14.067	13.9503	13.5666	12.8924	13.4533	13.2723	14.2194	14.069	1	1	1	1	1	1	1	1	1	0	1	1
Q8BRT1	Clasp2	CLIP-associating protein 2	67	1.58283	0.350733	1.13058	0.503078	608009	204412	152578	256620	152807	205896	183687	228704	713733	843462	306203	300352	281977	442122	223252	19.2137	17.6411	17.2192	17.9693	17.2213	17.6516	17.4869	17.8031	19.445	19.686	18.2241	18.1963	18.1052	18.7541	17.7683	1	1	0	2	1	1	1	1	0	0	1	1
Q9DA79	Dpep3	Dipeptidase 3	1	1.09767	0.424155	1.07044	0.506486	5491.06	7270.57	4923.36	6755.52	7370.43	5031.66	6131.84	7376.27	9661.44	6716.6	3623.26	5685.94	6204.16	8935.83	9602.37	12.4229	12.8279	12.2654	12.7219	12.8475	12.2968	12.5821	12.8487	13.238	12.7135	11.8231	12.4732	12.599	13.1254	13.2292	1	1	1	1	1	1	1	1	1	1	1	1
Q9R1P0	Psma4	Proteasome subunit alpha type-4	13	6.07544	0.348212	1.12947	0.506486	5687.83	2338.44	3250.18	2218.79	1171.72	2682.56	3504.74	1972.56	78618.4	2329.92	2656.81	2039.21	5314.24	4518.87	2036.7	12.4737	11.1913	11.6663	11.1156	10.1944	11.3894	11.7751	10.9459	16.2626	11.1861	11.3755	10.9938	12.3756	12.1417	10.992	0	0	1	3	2	3	0	3	0	1	1	0
Q64518	Atp2a3	Sarcoplasmic/endoplasmic reticulum calcium ATPase 3	49	0.942794	0.351278	0.923483	0.515298	120246	122208	102834	140126	115263	119342	106945	103109	124262	112656	10036.8	149567	130554	121576	142983	16.8756	16.899	16.65	17.0964	16.8146	16.8647	16.7065	16.6538	16.923	16.7816	13.293	17.1904	16.9943	16.8915	17.1255	1	1	0	1	1	1	1	1	1	1	1	1
P14106	C1qb	Complement C1q subcomponent subunit B	6	1.04723	0.541083	1.07147	0.518155	134382	82219.9	159694	76048.6	211529	139753	161503	87346.9	149139	157489	133525	154719	105261	136997	180818	17.036	16.3272	17.285	16.2146	17.6905	17.0925	17.3012	16.4145	17.1863	17.2649	17.0267	17.2393	16.6836	17.0638	17.4642	2	1	1	2	1	1	1	1	1	1	1	1
P14152	Mdh1	Malate dehydrogenase, cytoplasmic	25	0.713502	0.275672	0.925993	0.519569	200070	18929.8	54333.1	41202.6	25839.1	23590.6	98250.1	11708.7	75922.1	51828.5	20316.6	36555.6	109487	89228.8	26489.5	17.6101	14.2084	15.7295	15.3304	14.6573	14.5259	16.5842	13.5153	16.2122	15.6615	14.3104	15.1578	16.7404	16.4452	14.6931	2	0	1	5	4	5	0	2	1	2	1	4
Q62261	Sptbn1	Spectrin beta chain, non-erythrocytic 1	215	1.0616	0.467181	0.947567	0.520145	180583	295612	234246	241846	319070	252054	232966	342375	275886	246397	151719	177633	269592	284749	321002	17.4623	18.1733	17.8377	17.8837	18.2835	17.9434	17.8298	18.3852	18.0737	17.9106	17.211	17.4385	18.0404	18.1193	18.2922	2	2	1	1	1	3	1	1	1	1	2	1
Q8C754	Vps52	Vacuolar protein sorting-associated protein 52 homolog	30	1.00614	0.575574	1.02369	0.520718	562962	418570	430725	460196	433000	423865	418778	393492	507060	576410	514154	447174	420172	527488	451079	19.1027	18.6751	18.7164	18.8119	18.724	18.6932	18.6758	18.586	18.9518	19.1367	18.9718	18.7705	18.6806	19.0088	18.783	1	1	1	1	1	1	1	1	1	1	1	1
P46412	Gpx3	Glutathione peroxidase 3	10	1.00583	0.477442	0.990062	0.52083	1.84983e+06	1.81653e+06	2593780	1940225	2.39858e+06	2.1401e+06	2.84661e+06	2.54568e+06	1.72217e+06	1.40616e+06	1.97011e+06	2.01389e+06	2604511	1.88345e+06	2.02166e+06	20.819	20.7928	21.3066	20.8878	21.1937	21.0292	21.4408	21.2796	20.7158	20.4233	20.9098	20.9416	21.3126	20.8449	20.9471	8	7	7	8	7	7	7	8	7	7	7	8
P08607	C4bpa	C4b-binding protein	4	1.03519	0.50516	0.968019	0.521943	99311.8	56314.9	77150.7	75832.7	84138.6	78724.9	74733.8	84885	81031.2	87196.5	63398.4	77513.7	72259.7	85060.2	81956.4	16.5997	15.7812	16.2354	16.2105	16.3605	16.2645	16.1895	16.3732	16.3062	16.412	15.9522	16.2422	16.1409	16.3762	16.3226	1	1	1	1	1	1	1	1	1	1	1	1
Q62108	Dlg4	Disks large homolog 4	34	0.992632	0.567969	0.927273	0.521943	117620	121334	98210.7	139268	114887	119773	106974	126838	121485	111893	6470.38	149699	127881	119881	144383	16.8438	16.8886	16.5836	17.0875	16.8099	16.8699	16.7069	16.9526	16.8904	16.7718	12.6596	17.1917	16.9644	16.8712	17.1395	1	1	0	1	1	1	1	1	1	0	1	1
Q63739	Ptp4a1	Protein tyrosine phosphatase type IVA 1	7	0.65837	0.172964	1.05064	0.521943	366036	269765	286017	154836	404783	134172	138240	193610	200984	308327	304580	325027	306628	367647	252571	18.4816	18.0413	18.1257	17.2404	18.6268	17.0337	17.0768	17.5628	17.6167	18.2341	18.2165	18.3102	18.2261	18.488	17.9463	1	1	1	1	1	1	1	1	1	1	1	1
E9Q4S1	Pde8b	High affinity cAMP-specific and IBMX-insensitive 3',5'-cyclic phosphodiesterase 8B	6	1.02586	0.575574	0.89697	0.52237	17963.6	30200.9	19141.7	84019.5	41711.6	34202.5	56235.7	47262.3	25948.6	34380	26959.2	30280.3	35371.8	47711.8	32825.4	14.1328	14.8823	14.2244	16.3584	15.3482	15.0618	15.7792	15.5284	14.6634	15.0693	14.7185	14.8861	15.1103	15.5421	15.0025	1	1	0	1	0	0	0	0	1	0	1	1
P06684	C5	Complement C5	20	1.13348	0.000310761	1.02516	0.525858	5.19865e+06	3.23224e+06	4.05451e+06	3.85064e+06	5.0873e+06	3.86374e+06	4.54322e+06	4484772	5.80211e+06	5587810	4.22744e+06	4166452	4331714	4.57295e+06	4664563	22.3097	21.6241	21.9511	21.8767	22.2785	21.8816	22.1153	22.0966	22.4681	22.4139	22.0114	21.9904	22.0465	22.1247	22.1533	16	14	13	16	13	14	12	16	14	9	13	15
Q80TA9	Epg5	Ectopic P granules protein 5 homolog	22	1.19877	0.337824	1.05531	0.5293	437028	504651	321221	497408	607496	418137	458214	683309	812282	466515	319815	369601	418639	708122	682590	18.7374	18.9449	18.2932	18.9241	19.2125	18.6736	18.8057	19.3822	19.6316	18.8316	18.2869	18.4956	18.6753	19.4336	19.3807	1	1	1	1	1	1	1	1	1	1	1	1
P11352	Gpx1	Glutathione peroxidase 1	14	1.03185	0.575574	0.908239	0.5293	4808.52	4902.06	15588.8	10991.8	4218.35	7355.67	7504.31	5318.67	20447.9	1173.23	5321.85	6304.79	11331.8	10157.6	3676.32	12.2314	12.2592	13.9282	13.4241	12.0425	12.8446	12.8735	12.3768	14.3197	10.1963	12.3777	12.6222	13.4681	13.3103	11.844	0	0	0	1	1	1	0	0	0	1	1	1
P28658	Atxn10	Ataxin-10	31	2.39796	0.253173	0.800859	0.532316	47570.4	46457.4	213496	199120	200146	153999	334987	828974	153449	223442	45908.9	79476.2	190342	165390	84922.4	15.5378	15.5036	17.7038	17.6033	17.6107	17.2326	18.3537	19.661	17.2274	17.7695	15.4865	16.2782	17.5382	17.3355	16.3739	2	1	1	1	0	2	1	2	1	0	1	1
P00687	Amy1	Alpha-amylase 1	5	0.761512	0.112242	1.03132	0.535163	30954.7	43405.4	33315.9	47668.9	32576	32938.8	30136.9	30949.5	23487.2	25591.7	44768.2	34526.7	34159.4	32502.6	47848.7	14.9179	15.4056	15.0239	15.5408	14.9915	15.0075	14.8792	14.9176	14.5196	14.6434	15.4502	15.0754	15.06	14.9883	15.5462	1	1	1	1	1	1	1	1	1	1	1	1
P01887	B2m	Beta-2-microglobulin	7	0.931307	0.423941	0.882341	0.536197	947336	1049958	985531	975055	849637	949449	1152169	872122	764687	738849	1.05191e+06	898943	805376	694026	791614	19.8535	20.0019	19.9105	19.8951	19.6965	19.8567	20.1359	19.7342	19.5445	19.4949	20.0046	19.7779	19.6193	19.4046	19.5944	4	4	4	4	3	4	4	4	4	3	4	4
Q9R1P4	Psma1	Proteasome subunit alpha type-1	23	0.720973	0.143392	1.03885	0.536197	7969.68	3323.09	3804.23	3597.14	3158.48	3569.26	3913.7	2696.85	2384.46	2983.54	4414.34	4264.54	6096.78	5248.89	2733.63	12.9603	11.6983	11.8934	11.8126	11.625	11.8014	11.9343	11.3971	11.2194	11.5428	12.108	12.0582	12.5738	12.3578	11.4166	0	1	1	2	1	1	0	4	0	0	0	0
O88783	F5	Coagulation factor V	11	1.06594	0.323347	0.966485	0.536869	229565	276784	322620	132465	235122	271785	256005	247382	228598	271682	260836	234396	263968	181321	215934	17.8085	18.0784	18.2995	17.0153	17.843	18.0521	17.9658	17.9164	17.8025	18.0516	17.9928	17.8386	18.01	17.4682	17.7202	2	2	2	2	1	2	1	2	2	1	2	2
O09159	Man2b1	Lysosomal alpha-mannosidase	40	0.799828	0.0367306	1.01934	0.541167	16426.6	15316.3	18244.1	21864.5	18163.8	18063.8	14124.5	17163.6	12889.5	9755.44	19298.6	20467.8	13819.3	14538.4	23631.9	14.0037	13.9028	14.1551	14.4163	14.1488	14.1408	13.7859	14.0671	13.6539	13.252	14.2362	14.3211	13.7544	13.8276	14.5284	3	0	4	3	0	2	2	4	1	1	4	3
P99026	Psmb4	Proteasome subunit beta type-4	11	0.74863	0.388265	1.06768	0.54436	5135.08	906.188	3262.56	3078.7	2002.94	2452.77	3485.55	1165.88	599.526	3065.67	1904.26	2689.16	4277.05	4770.27	1718.29	12.3262	9.82367	11.6718	11.5881	10.9679	11.2602	11.7672	10.1872	9.22768	11.582	10.895	11.3929	12.0624	12.2199	10.7468	0	0	0	1	1	2	1	2	0	0	0	0
Q07235	Serpine2	Glia-derived nexin	18	0.978654	0.514209	1.0195	0.555565	22659.1	24178.4	16427.7	25511.6	22094.4	25077.8	13668.9	15090.8	25814	28853	23520.2	20783.7	16956.7	24555.1	27217.5	14.4678	14.5614	14.0038	14.6389	14.4314	14.6141	13.7386	13.8814	14.6559	14.8164	14.5216	14.3432	14.0496	14.5837	14.7322	2	2	2	1	1	3	1	1	2	0	2	1
Q8BHL5	Elmo2	Engulfment and cell motility protein 2	37	1.2407	0.203065	1.01754	0.563984	218273	211881	179050	254992	311990	249612	266621	315534	375023	252502	169776	244455	220982	278983	282617	17.7358	17.6929	17.45	17.9601	18.2511	17.9293	18.0244	18.2674	18.5166	17.9459	17.3733	17.8992	17.7536	18.0898	18.1085	1	1	1	1	1	1	0	1	1	0	1	1
P41317	Mbl2	Mannose-binding protein C	4	1.03848	0.57003	1.06592	0.563984	545329	994512	916937	577713	1025496	744496	1.15075e+06	868861	888815	563293	853085	784925	1.00685e+06	755825	926924	19.0568	19.9236	19.8065	19.14	19.9679	19.5059	20.1341	19.7288	19.7615	19.1035	19.7023	19.5822	19.9414	19.5277	19.8221	2	2	2	2	1	2	1	1	2	1	2	2
Q3UHJ0	Aak1	AP2-associated protein kinase 1	44	0.867813	0.275672	1.01574	0.564547	127522	112002	131687	121188	94861.8	83222.5	74668.8	113162	116775	121804	109446	141910	116601	151318	77228.9	16.9604	16.7732	17.0068	16.8869	16.5335	16.3447	16.1882	16.788	16.8334	16.8942	16.7399	17.1146	16.8312	17.2072	16.2369	1	1	1	1	0	1	1	1	1	1	1	1
P16675	Ctsa	Lysosomal protective protein	20	1.09074	0.402624	0.982583	0.567969	19101.3	17053	16410.7	20508.8	26621.3	24714.9	17243.9	20991.3	25546.8	20244.8	13327.5	20173.6	16802.9	27817.4	19837.2	14.2214	14.0577	14.0023	14.324	14.7003	14.5931	14.0738	14.3575	14.6409	14.3053	13.7021	14.3002	14.0364	14.7637	14.2759	1	1	1	1	1	1	0	1	1	1	1	1
Q8K0C9	Gmds	GDP-mannose 4,6 dehydratase	24	0.865578	0.309352	1.0175	0.567969	114356	91410.2	109534	92591.7	72947.6	65933.3	61836.8	99041.3	87939.8	101452	90565.3	115459	94373	131716	57140.4	16.8032	16.4801	16.741	16.4986	16.1546	16.0087	15.9162	16.5957	16.4242	16.6304	16.4667	16.817	16.5261	17.0071	15.8022	1	1	0	1	1	1	1	1	1	0	1	1
Q9D903	Ebna1bp2	Probable rRNA-processing protein EBP2	17	1.1502	0.236368	1.01173	0.568268	1607927	1.6241e+06	1.28086e+06	1.45468e+06	1.70256e+06	1.58961e+06	1.58687e+06	2.08947e+06	2.07457e+06	1.48167e+06	1.0868e+06	1.63691e+06	1.36838e+06	1.88357e+06	1.78445e+06	20.6168	20.6312	20.2887	20.4723	20.6993	20.6002	20.5978	20.9947	20.9844	20.4988	20.0517	20.6425	20.384	20.845	20.767	1	1	1	1	1	1	1	1	1	1	1	1
P62334	Psmc6	26S protease regulatory subunit 10B	29	0.94926	0.575574	0.91528	0.568268	41926.7	60193.7	49351.5	64357.3	468465	54911.4	55889.2	51300	443009	44463.3	68216	66357.4	56255.1	388035	47457.5	15.3556	15.8773	15.5908	15.9738	18.8376	15.7448	15.7703	15.6467	18.757	15.4403	16.0578	16.018	15.7797	18.5658	15.5343	1	1	0	1	0	1	0	2	1	0	1	1
P01843		Ig lambda-1 chain C region	2	1.09708	0.525858	1.03255	0.569627	216740	257438	609347	219600	619612	489315	686334	377362	216864	339531	630953	285742	457162	405691	205774	17.7256	17.9739	19.2169	17.7445	19.241	18.9004	19.3886	18.5256	17.7264	18.3732	19.2672	18.1244	18.8023	18.63	17.6507	1	1	1	1	1	1	1	1	1	1	1	1
Q9CPY7	Lap3	Cytosol aminopeptidase	33	0.972771	0.536869	1.01586	0.57003	14962.8	5200.86	11322.6	11217.4	8583.81	5754.21	12131.1	7664.85	5050.62	2892.87	4261.26	7608.02	15506.8	6083.96	5352.13	13.8691	12.3445	13.4669	13.4535	13.0674	12.4904	13.5664	12.904	12.3022	11.4983	12.0571	12.8933	13.9206	12.5708	12.3859	1	0	0	3	2	1	0	5	1	0	0	0
P45700	Man1a1	Mannosyl-oligosaccharide 1,2-alpha-mannosidase IA	14	0.953302	0.365504	0.994181	0.57003	25941.4	26004.7	26751.2	26971.8	25722.2	27067.6	25886.2	28436.9	22280.3	21584.8	25231.5	23990.3	30122.9	22334.4	28947.8	14.663	14.6665	14.7073	14.7192	14.6507	14.7243	14.6599	14.7955	14.4435	14.3977	14.6229	14.5502	14.8786	14.447	14.8212	1	1	1	1	1	2	1	1	1	1	1	1
Q9CSN1	Snw1	SNW domain-containing protein 1	25	0.991248	0.575574	1.01474	0.57003	31360.1	38229.6	26859	37579.1	41032.9	32721.6	31070.3	41072.2	44030.8	24633.7	20864	33314.2	33757.4	43689.4	46016.6	14.9366	15.2224	14.7131	15.1976	15.3245	14.998	14.9232	15.3259	15.4262	14.5883	14.3487	15.0238	15.0429	15.415	15.4899	1	1	1	1	1	1	1	1	2	0	1	1
Q8BLI4	Dse	Dermatan-sulfate epimerase	11	1.16676	0.250201	0.988424	0.57072	31028.6	39520.4	29626.9	27673.3	44815.2	37812	33443.8	44490.1	44540	41172.8	27509.3	39670.7	33254.4	29058.4	41172.8	14.9213	15.2703	14.8546	14.7562	15.4517	15.2066	15.0295	15.4412	15.4428	15.3294	14.7476	15.2758	15.0213	14.8267	15.3294	1	1	1	1	1	1	0	1	1	0	1	1
P23953	Ces1c	Carboxylesterase 1C	14	0.994054	0.420741	1.00982	0.575574	48500408	61033464	71980392	55745956	61170252	68174648	73832824	65603648	48870220	40174760	63352544	63145228	69648736	44926080	60288104	25.5315	25.8631	26.1011	25.7324	25.8663	26.0227	26.1378	25.9673	25.5425	25.2598	25.9169	25.9122	26.0536	25.421	25.8454	11	11	10	11	10	11	10	11	11	10	11	11
P12246	Apcs	Serum amyloid P-component	3	2.37461	0.0159751	0.955953	0.578693	577668	115497	121974	62470	116102	182934	207278	134334	681509	1133233	191663	113783	185389	292102	143869	19.1399	16.8175	16.8962	15.9309	16.825	17.481	17.6612	17.0355	19.3784	20.112	17.5482	16.7959	17.5002	18.1561	17.1344	3	3	1	1	2	3	0	3	1	1	0	1
O08742	Gp5	Platelet glycoprotein V	7	0.898467	0.301472	0.949796	0.580297	86062.9	92807	74256.7	88508.2	68193.1	87907.7	77884.1	61955	61944.8	78525.2	109499	57037.8	73415.3	74670.9	74630.4	16.3931	16.5019	16.1802	16.4335	16.0573	16.4237	16.249	15.9189	15.9187	16.2609	16.7406	15.7996	16.1638	16.1883	16.1875	3	2	3	2	3	3	2	3	3	1	3	3
P43025	Clec3b	Tetranectin	6	0.967991	0.464734	0.974366	0.582909	119800	125453	174561	126535	130471	133654	165451	143202	102188	110661	90216.8	128967	166360	159303	114624	16.8703	16.9368	17.4134	16.9492	16.9934	17.0281	17.336	17.1277	16.6409	16.7558	16.4611	16.9766	17.3439	17.2814	16.8066	1	1	2	3	2	1	1	3	3	1	1	2
Q8VEH3	Arl8a	ADP-ribosylation factor-like protein 8A	19	1.51662	0.373511	0.995492	0.585055	253409	143142	114339	116739	113770	118093	142746	88050.7	217661	557869	140163	115122	127936	213526	141309	17.9511	17.1271	16.803	16.8329	16.7958	16.8496	17.1231	16.426	17.7317	19.0896	17.0967	16.8128	16.9651	17.7041	17.1085	1	1	1	1	1	1	1	1	1	1	1	1
Q8VCM7	Fgg	Fibrinogen gamma chain	25	1.35263	0.250201	1.07345	0.585055	211031	253867	288378	339173	1.00194e+06	752326	752542	296110	671596	360362	279703	401896	411979	596151	558496	17.6871	17.9537	18.1376	18.3717	19.9344	19.521	19.5214	18.1758	19.3572	18.4591	18.0935	18.6165	18.6522	19.1853	19.0912	8	5	6	9	6	8	6	6	3	2	6	10
Q62504	Spen	Msx2-interacting protein	14	0.82492	0.166247	0.843711	0.585055	153273	169855	197153	145251	193648	130272	136278	169264	142959	129981	103541	167047	163040	248456	42815.4	17.2257	17.3739	17.589	17.1482	17.5631	16.9912	17.0562	17.3689	17.1252	16.9879	16.6598	17.3499	17.3149	17.9226	15.3858	2	1	1	1	1	2	1	2	1	0	1	1
Q6GQT1	A2m	Alpha-2-macroglobulin-P	#N/A	#N/A	#N/A	#N/A	#N/A	2.40751e+06	2.31071e+06	1.83672e+06	2.84518e+06	1.68499e+06	2.73873e+06	1.53254e+06	1.92505e+06	2183022	2.43137e+06	2.99242e+06	3.20506e+06	1.74867e+06	2476338	2.92543e+06	21.1991	21.1399	20.8087	21.4401	20.6843	21.3851	20.5475	20.8765	21.0579	21.2133	21.5129	21.6119	20.7378	21.2398	21.4802	1	1	1	1	1	2	1	3	1	0	1	2
Q9CQF6	Aasdhppt	L-aminoadipate-semialdehyde dehydrogenase-phosphopantetheinyl transferase	#N/A	#N/A	#N/A	#N/A	#N/A	118841	106183	17657.7	135748	151314	98377	107515	131928	165906	122114	123648	110497	81886.7	92082.4	71975.1	16.8587	16.6962	14.108	17.0506	17.2072	16.586	16.7142	17.0094	17.34	16.8979	16.9159	16.7536	16.3213	16.4906	16.1352	1	0	0	1	0	0	0	1	1	0	1	0
Q5F2F2	Abhd15	Protein ABHD15	#N/A	#N/A	#N/A	#N/A	#N/A	286768	404590	354753	369565	518368	355583	347005	547544	394320	331985	207387	237863	376334	405835	476637	18.1295	18.6261	18.4365	18.4955	18.9836	18.4398	18.4046	19.0626	18.589	18.3408	17.662	17.8598	18.5217	18.6305	18.8625	1	0	1	1	0	1	0	1	1	0	1	1
Q9Z1Q2	Abhd16a	Protein ABHD16A	#N/A	#N/A	#N/A	#N/A	#N/A	94089.4	116460	69357.4	104331	92458.4	116582	93422	99316.3	93509.4	75211.7	98827.4	105257	104596	47513.8	59501.9	16.5217	16.8295	16.0818	16.6708	16.4965	16.831	16.5115	16.5997	16.5128	16.1987	16.5926	16.6836	16.6745	15.5361	15.8606	2	0	0	0	0	0	0	2	1	0	1	2
Q5SWU9	Acaca	Acetyl-CoA carboxylase 1	#N/A	#N/A	#N/A	#N/A	#N/A	295908	213463	396690	386951	390746	422945	417812	420507	352744	308212	448209	399914	475528	436101	491057	18.1748	17.7036	18.5977	18.5618	18.5759	18.6901	18.6725	18.6818	18.4283	18.2336	18.7738	18.6093	18.8592	18.7343	18.9055	2	1	1	1	0	1	0	1	0	0	1	0
Q8BFZ3	Actbl2	Beta-actin-like protein 2	#N/A	#N/A	#N/A	#N/A	#N/A	282531	167450	436356	278466	164247	167357	166350	174408	137966	153120	168138	278053	611569	371148	140617	18.108	17.3534	18.7351	18.0871	17.3255	17.3526	17.3439	17.4121	17.0739	17.2243	17.3593	18.085	19.2222	18.5016	17.1014	0	1	0	1	1	1	0	1	1	0	1	1
P54923	Adprh	[Protein ADP-ribosylarginine] hydrolase	#N/A	#N/A	#N/A	#N/A	#N/A	37080.9	400478	146323	331980	6394.64	390869	322936	300716	163039	343910	176719	393152	297835	219890	507056	15.1784	18.6114	17.1588	18.3407	12.6426	18.5763	18.3009	18.198	17.3149	18.3917	17.4311	18.5847	18.1842	17.7464	18.9518	1	0	0	1	0	0	0	1	1	0	0	0
P50247	Ahcy	Adenosylhomocysteinase	#N/A	#N/A	#N/A	#N/A	#N/A	29264.5	410752	14288.3	5640.61	1359.61	14113	3180.76	152381	116219	69389.7	94391.6	2222.02	4535.4	3259.9	59120	14.8369	18.6479	13.8025	12.4616	10.409	13.7847	11.6352	17.2173	16.8265	16.0824	16.5264	11.1177	12.147	11.6706	15.8514	0	0	0	1	1	1	0	0	0	0	1	0
Q9Z0X1	Aifm1	Apoptosis-inducing factor 1, mitochondrial	#N/A	#N/A	#N/A	#N/A	#N/A	32519.7	23137.7	196403	194242	181825	131137	305599	794279	143216	129524	236983	414404	164044	143187	46218.5	14.989	14.498	17.5835	17.5675	17.4722	17.0007	18.2213	19.5993	17.1278	16.9829	17.8544	18.6607	17.3237	17.1275	15.4962	1	0	0	1	0	1	0	1	0	0	1	0
Q70FJ1	Akap9	A-kinase anchor protein 9	#N/A	#N/A	#N/A	#N/A	#N/A	206544	188736	151191	147012	134737	132427	146644	183734	162384	208594	154558	159407	177061	178894	168990	17.6561	17.526	17.206	17.1656	17.0398	17.0148	17.162	17.4873	17.3091	17.6703	17.2378	17.2824	17.4339	17.4487	17.3666	3	3	0	2	0	1	0	2	1	0	0	1
O09174	Amacr	Alpha-methylacyl-CoA racemase	#N/A	#N/A	#N/A	#N/A	#N/A	248808	203137	63115.7	225727	289173	217323	248341	303327	279749	230670	297958	276794	238908	258998	325639	17.9247	17.6321	15.9457	17.7842	18.1416	17.7295	17.922	18.2105	18.0938	17.8155	18.1847	18.0785	17.8661	17.9826	18.3129	1	1	0	0	0	1	0	1	0	0	0	1
Q9JME5	Ap3b2	AP-3 complex subunit beta-2	#N/A	#N/A	#N/A	#N/A	#N/A	50968.8	44946	45733.4	43446.7	49715.4	53205	63985.8	56194	51133	79230.7	66060.5	57511.3	56365.9	54478.8	71418.7	15.6373	15.4559	15.481	15.407	15.6014	15.6993	15.9655	15.7781	15.642	16.2738	16.0115	15.8116	15.7825	15.7334	16.124	1	1	1	2	1	1	0	1	1	0	1	1
Q3UGY8	Arfgef3	Brefeldin A-inhibited guanine nucleotide-exchange protein 3	#N/A	#N/A	#N/A	#N/A	#N/A	15812.8	5629.72	197027	16135.9	17010	1.23138e+06	1.36315e+06	12807	18415.1	18882.9	15156.1	13104.9	11814.6	13428.8	11065.1	13.9488	12.4588	17.588	13.978	14.0541	20.2318	20.3785	13.6446	14.1686	14.2048	13.8876	13.6778	13.5283	13.713	13.4337	1	0	0	1	0	1	0	0	1	0	0	1
Q8BYW1	Arhgap25	Rho GTPase-activating protein 25	#N/A	#N/A	#N/A	#N/A	#N/A	193012	21147.9	230949	207471	6629.4	6401.64	557.464	6589.76	12846	261282	248041	255951	268500	4219.12	4522.66	17.5583	14.3682	17.8172	17.6626	12.6947	12.6442	9.12274	12.686	13.649	17.9952	17.9202	17.9655	18.0346	12.0427	12.143	0	1	1	1	1	0	0	0	0	0	1	0
Q811P8	Arhgap32	Rho GTPase-activating protein 32	#N/A	#N/A	#N/A	#N/A	#N/A	2628689	1.4444e+06	1.42759e+06	1.59445e+06	1.34709e+06	1.46491e+06	1.16425e+06	1.47198e+06	1.83519e+06	822519	2.21369e+06	1.90704e+06	1.64898e+06	1938380	2.11534e+06	21.3259	20.462	20.4452	20.6046	20.3614	20.4824	20.151	20.4893	20.8075	19.6497	21.078	20.8629	20.6531	20.8864	21.0125	1	1	0	1	0	1	0	1	1	0	1	1
P50428	Arsa	Arylsulfatase A	#N/A	#N/A	#N/A	#N/A	#N/A	740787	972757	824358	846083	1.26961e+06	918202	925303	1.41186e+06	1.01759e+06	775247	514900	653255	963302	1.02629e+06	1.16372e+06	19.4987	19.8917	19.6529	19.6904	20.276	19.8085	19.8196	20.4292	19.9567	19.5643	18.9739	19.3173	19.8776	19.969	20.1503	1	1	0	1	1	1	0	1	1	0	1	1
Q7TT18	Atf7ip	Activating transcription factor 7-interacting protein 1	#N/A	#N/A	#N/A	#N/A	#N/A	655564	775454	693167	604321	943673	1.13925e+06	1.04377e+06	966780	549677	524032	1.24416e+06	619206	829853	661566	888070	19.3224	19.5647	19.4028	19.205	19.8479	20.1197	19.9934	19.8828	19.0682	18.9993	20.2467	19.2401	19.6625	19.3355	19.7603	1	1	1	1	0	1	1	1	1	0	1	1
Q62388	Atm	Serine-protein kinase ATM	#N/A	#N/A	#N/A	#N/A	#N/A	3472.69	5230.16	3337.12	4245.19	97536.7	2522.81	14829.5	2889.86	1801.37	9528.94	1998.72	1930.95	13991.9	9189.8	863.383	11.7618	12.3526	11.7044	12.0516	16.5737	11.3008	13.8562	11.4968	10.8149	13.2181	10.9649	10.9151	13.7723	13.1658	9.75386	1	0	1	1	0	0	0	1	0	0	1	0
Q6PIE5	Atp1a2	Sodium/potassium-transporting ATPase subunit alpha-2	#N/A	#N/A	#N/A	#N/A	#N/A	33519.4	41224.7	36385.7	44418.3	44160.7	34666.4	38822.8	43500	41327.4	34880	37776.8	42287	43473	49282.2	47675.1	15.0327	15.3312	15.1511	15.4389	15.4305	15.0813	15.2446	15.4087	15.3348	15.0901	15.2052	15.3679	15.4078	15.5888	15.5409	0	0	0	0	0	0	0	0	1	0	1	1
Q06185	Atp5i	ATP synthase subunit e, mitochondrial	#N/A	#N/A	#N/A	#N/A	#N/A	695734	588779	543751	726833	536810	761972	443696	492270	639026	578397	640737	878457	473471	539786	692386	19.4082	19.1674	19.0526	19.4713	19.0341	19.5394	18.7592	18.9091	19.2855	19.1417	19.2894	19.7446	18.8529	19.042	19.4012	1	1	1	1	0	0	0	1	1	0	0	0
Q9D1K2	Atp6v1f	V-type proton ATPase subunit F	#N/A	#N/A	#N/A	#N/A	#N/A	263140	279842	84844.7	268745	245273	258625	278809	237097	180745	160039	242090	207827	201651	177385	174556	18.0055	18.0943	16.3725	18.0359	17.904	17.9805	18.0889	17.8551	17.4636	17.2881	17.8852	17.665	17.6215	17.4365	17.4133	1	0	0	1	0	1	0	1	0	0	1	0
Q8C1Z7	Bbs4	Bardet-Biedl syndrome 4 protein homolog	#N/A	#N/A	#N/A	#N/A	#N/A	2623629	3.12031e+06	2.27896e+06	2818952	2.95294e+06	2.60005e+06	2.80422e+06	2.90685e+06	3.93994e+06	2.20167e+06	1.6546e+06	2.48544e+06	2481973	3.25044e+06	3.15311e+06	21.3231	21.5733	21.1199	21.4267	21.4937	21.3101	21.4192	21.471	21.9097	21.0702	20.6581	21.2451	21.2431	21.6322	21.5883	1	1	1	1	0	1	0	1	1	1	1	1
O35855	Bcat2	Branched-chain-amino-acid aminotransferase, mitochondrial	#N/A	#N/A	#N/A	#N/A	#N/A	7.50682e+06	8.23453e+06	6.34782e+06	7666963	9906003	7219770	7.1371e+06	8754648	9583414	6.64242e+06	5.21881e+06	6.51123e+06	6311448	8.06578e+06	8785630	22.8398	22.9733	22.5978	22.8702	23.2399	22.7835	22.7669	23.0616	23.1921	22.6633	22.3153	22.6345	22.5895	22.9434	23.0667	1	1	1	1	1	1	0	1	1	0	1	1
Q8CGU1	Calcoco1	Calcium-binding and coiled-coil domain-containing protein 1	#N/A	#N/A	#N/A	#N/A	#N/A	80707.5	150199	109417	101376	163279	108588	110857	63400.6	174901	105183	91058.7	100701	115410	222475	179107	16.3004	17.1965	16.7395	16.6294	17.317	16.7285	16.7583	15.9522	17.4162	16.6825	16.4745	16.6197	16.8164	17.7633	17.4505	1	1	0	1	0	1	0	1	0	0	1	1
Q80VC9	Camsap3	Calmodulin-regulated spectrin-associated protein 3	#N/A	#N/A	#N/A	#N/A	#N/A	13529.8	19776.4	20797.9	13385.1	14272.8	14889.9	15137.7	12871.8	8959.81	8645.45	14784	15229.7	14408	9884.89	11560.7	13.7239	14.2715	14.3441	13.7083	13.801	13.862	13.8859	13.6519	13.1293	13.0777	13.8517	13.8946	13.8146	13.271	13.4969	0	0	1	1	1	0	0	1	0	0	0	1
Q6ZQ73	Cand2	Cullin-associated NEDD8-dissociated protein 2	#N/A	#N/A	#N/A	#N/A	#N/A	52289.5	61237.1	37636.3	63818.4	56760	48746.6	46659.8	38913.7	58097.3	37508.3	41477.7	52055.3	32286.7	52949.2	64529.6	15.6742	15.9021	15.1998	15.9617	15.7926	15.573	15.5099	15.248	15.8262	15.1949	15.34	15.6678	14.9787	15.6923	15.9777	1	0	1	1	0	1	0	0	0	0	1	0
Q3V3V9	Carmil2	Capping protein, Arp2/3 and myosin-I linker protein 2	#N/A	#N/A	#N/A	#N/A	#N/A	124868	175390	141762	137715	163412	140447	133580	171726	193421	155523	86450.2	132587	145603	95599.4	123472	16.93	17.4202	17.1131	17.0713	17.3182	17.0997	17.0273	17.3898	17.5614	17.2468	16.3996	17.0166	17.1517	16.5447	16.9138	1	1	0	1	0	1	0	1	1	0	1	1
Q6P2L7	Casc4	Protein CASC4	#N/A	#N/A	#N/A	#N/A	#N/A	162935	208793	210475	204243	188057	196944	205688	233822	168430	170323	211196	204976	221856	190509	230716	17.3139	17.6717	17.6833	17.6399	17.5208	17.5874	17.6501	17.835	17.3618	17.3779	17.6882	17.6451	17.7593	17.5395	17.8158	0	1	1	1	0	0	0	1	1	0	0	0
Q8C7V8	Ccdc134	Coiled-coil domain-containing protein 134	#N/A	#N/A	#N/A	#N/A	#N/A	13880.6	31758.6	21327.6	18691.1	12966.2	15179.4	22102.5	31628.5	18659.1	13909.3	4206.29	8798.75	15355.9	31479.4	3673.34	13.7608	14.9549	14.3804	14.1901	13.6625	13.8898	14.4319	14.9489	14.1876	13.7638	12.0383	13.1031	13.9065	14.9421	11.8429	2	0	0	1	0	1	0	2	1	0	1	0
A2AJB1	Ccdc183	Coiled-coil domain-containing protein 183	#N/A	#N/A	#N/A	#N/A	#N/A	100286	103833	75392.6	104035	133884	89071.2	95193	128250	135492	84124.7	65750.3	80906	84353.7	166998	139195	16.6138	16.6639	16.2021	16.6667	17.0306	16.4427	16.5386	16.9686	17.0478	16.3602	16.0047	16.304	16.3642	17.3495	17.0867	1	1	1	1	0	1	0	1	1	0	0	1
Q78PG9	Ccdc25	Coiled-coil domain-containing protein 25	#N/A	#N/A	#N/A	#N/A	#N/A	1.51433e+06	2.20043e+06	1687109	2.21027e+06	2.3726e+06	2.00701e+06	1.72978e+06	2186104	2.15134e+06	1.2939e+06	799579	1.03763e+06	866193	585852	512353	20.5303	21.0694	20.6861	21.0758	21.178	20.9366	20.7222	21.0599	21.0368	20.3033	19.6089	19.9849	19.7243	19.1602	18.9668	1	1	0	1	0	1	0	1	1	0	1	0
P80318	Cct3	T-complex protein 1 subunit gamma	#N/A	#N/A	#N/A	#N/A	#N/A	326753	369963	321521	318473	471310	446765	399109	451641	551507	598040	433997	458394	447554	408784	598504	18.3178	18.497	18.2946	18.2808	18.8463	18.7692	18.6064	18.7848	19.073	19.1899	18.7273	18.8062	18.7717	18.641	19.191	1	0	0	1	0	1	0	1	1	0	1	1
Q61470	Cd37	Leukocyte antigen CD37	#N/A	#N/A	#N/A	#N/A	#N/A	58332.1	116187	95195.2	298855	115334	90899.2	109828	112288	83419.5	92676	68511.8	64650.2	39476.1	73034.2	65539.5	15.832	16.8261	16.5386	18.1891	16.8155	16.472	16.7449	16.7768	16.3481	16.4999	16.0641	15.9804	15.2687	16.1563	16.0001	1	1	0	2	0	1	0	1	2	0	1	3
Q99LM2	Cdk5rap3	CDK5 regulatory subunit-associated protein 3	#N/A	#N/A	#N/A	#N/A	#N/A	158281	10547.6	377034	104959	90149.1	143118	23170.9	230845	41892.1	195123	388988	32641.4	162742	213241	80414.1	17.2721	13.3646	18.5243	16.6795	16.46	17.1268	14.5	17.8166	15.3544	17.574	18.5694	14.9944	17.3122	17.7021	16.2952	0	1	0	1	0	1	0	0	0	0	1	1
Q8CC36	Cdnf	Cerebral dopamine neurotrophic factor	#N/A	#N/A	#N/A	#N/A	#N/A	117135	118475	111934	16549.4	131622	127599	118025	114033	105012	81995.6	103033	101213	84096.2	43637.7	73654.2	16.8378	16.8542	16.7723	14.0145	17.006	16.9613	16.8487	16.7991	16.6802	16.3233	16.6527	16.627	16.3598	15.4133	16.1685	1	1	1	1	0	0	0	1	1	0	0	1
Q9QYM8	Cenph	Centromere protein H	#N/A	#N/A	#N/A	#N/A	#N/A	103245	104705	8585.45	121125	124533	122045	13142.3	112874	773.426	73104.3	1490.03	42809.9	163826	115615	10944.5	16.6557	16.676	13.0677	16.8861	16.9262	16.897	13.6819	16.7844	9.59512	16.1577	10.5411	15.3857	17.3218	16.819	13.4179	0	0	0	0	1	0	0	1	1	0	0	1
Q80U49	Cep170b	Centrosomal protein of 170 kDa protein B	#N/A	#N/A	#N/A	#N/A	#N/A	113987	176726	146360	148243	142930	144633	158785	146813	150076	114818	160240	121827	133701	145615	143791	16.7985	17.4312	17.1592	17.1776	17.1249	17.142	17.2767	17.1636	17.1953	16.809	17.2899	16.8945	17.0286	17.1518	17.1336	1	0	0	1	0	0	0	1	0	0	0	1
Q99LI2	Clcc1	Chloride channel CLIC-like protein 1	#N/A	#N/A	#N/A	#N/A	#N/A	74271.8	112550	88030.6	106735	92830.3	111998	114039	73729.1	124538	145625	67507.5	71771.5	60126.6	65393.5	67441.7	16.1805	16.7802	16.4257	16.7037	16.5023	16.7731	16.7992	16.1699	16.9262	17.1519	16.0428	16.1311	15.8757	15.9969	16.0414	1	1	0	0	1	1	0	0	0	0	0	1
Q9JHS4	Clpx	ATP-dependent Clp protease ATP-binding subunit clpX-like, mitochondrial	#N/A	#N/A	#N/A	#N/A	#N/A	127070	214087	136408	98470.2	103644	107395	100492	93842.3	105064	75605.7	37207.7	58724.1	27572.7	10178.2	14639.2	16.9553	17.7078	17.0576	16.5874	16.6613	16.7126	16.6167	16.518	16.6809	16.2062	15.1833	15.8417	14.751	13.3132	13.8375	1	1	1	1	0	1	0	1	2	1	1	1
P61202	Cops2	COP9 signalosome complex subunit 2	#N/A	#N/A	#N/A	#N/A	#N/A	44427.3	50580.9	67124.8	51186.4	62475.4	65364.2	65738.8	76842.1	63254.4	50505.3	64429.7	57350.8	58065.7	56402.8	52217.1	15.4392	15.6263	16.0346	15.6435	15.931	15.9962	16.0045	16.2296	15.9489	15.6241	15.9754	15.8075	15.8254	15.7835	15.6722	1	0	0	0	0	0	1	1	1	0	0	1
P19783	Cox4i1	Cytochrome c oxidase subunit 4 isoform 1, mitochondrial	#N/A	#N/A	#N/A	#N/A	#N/A	55560.5	57980.3	87026.4	73846.7	78263.4	58876.3	43441	100994	81948.2	63094.6	51093.7	79629.9	83185.1	74095	35340.8	15.7618	15.8233	16.4092	16.1722	16.256	15.8454	15.4068	16.6239	16.3224	15.9452	15.6409	16.281	16.344	16.1771	15.109	1	1	0	1	1	1	0	1	1	0	0	1
O88668	Creg1	Protein CREG1	#N/A	#N/A	#N/A	#N/A	#N/A	7364.52	5787.63	4811.46	6535.43	4657.97	5423.39	5914.43	3837.76	2273.89	5892.82	6798.99	4514.42	4669.87	6252.49	5298.01	12.8464	12.4988	12.2323	12.6741	12.1855	12.405	12.53	11.9061	11.1509	12.5247	12.7311	12.1403	12.1892	12.6102	12.3712	0	1	1	1	0	1	0	1	1	0	1	1
O54833	Csnk2a2	Casein kinase II subunit alpha'	#N/A	#N/A	#N/A	#N/A	#N/A	18250.7	23073	13992.4	20362.5	20228.1	28060.3	23405.5	22611.5	25252.9	25027	30529.2	27139.5	24605.3	21108.7	31639.6	14.1557	14.4939	13.7724	14.3136	14.3041	14.7762	14.5146	14.4648	14.6242	14.6112	14.8979	14.7281	14.5867	14.3656	14.9494	1	1	1	1	0	1	0	1	1	0	1	2
P21460	Cst3	Cystatin-C	#N/A	#N/A	#N/A	#N/A	#N/A	62579.6	48625.3	58746	66519.1	47513.7	62041.9	54816.3	59080.5	45169	44016	73618.2	48387.3	52956	55603.7	73531.9	15.9334	15.5694	15.8422	16.0215	15.5361	15.921	15.7423	15.8504	15.463	15.4257	16.1678	15.5623	15.6925	15.7629	16.1661	2	1	2	1	0	2	0	1	0	0	1	1
Q9CWL8	Ctnnbl1	Beta-catenin-like protein 1	#N/A	#N/A	#N/A	#N/A	#N/A	38064.4	66907.7	63126.1	44977.9	81841.6	90370.6	102516	127239	71267.7	142074	86568.3	107820	68228.9	77111.2	61584.9	15.2162	16.0299	15.9459	15.4569	16.3205	16.4636	16.6455	16.9572	16.121	17.1163	16.4016	16.7183	16.0581	16.2347	15.9103	1	0	0	0	0	1	0	0	1	0	0	1
Q9D4H8	Cul2	Cullin-2	#N/A	#N/A	#N/A	#N/A	#N/A	45740.4	44369	37675.7	35240.9	68233.6	51465.6	57199.8	66499.7	109351	127886	76161.7	61760.7	72694.5	88417.9	86386.1	15.4812	15.4373	15.2013	15.105	16.0582	15.6513	15.8037	16.0211	16.7386	16.9645	16.2168	15.9144	16.1496	16.4321	16.3985	1	0	0	0	0	0	0	1	1	0	0	1
Q9D5V5	Cul5	Cullin-5	#N/A	#N/A	#N/A	#N/A	#N/A	3.92829e+06	5.39903e+06	6.50949e+06	4.24208e+06	5.66109e+06	6477788	6045065	7559942	4.96158e+06	3.7815e+06	5147666	4.9376e+06	6.68349e+06	4.74924e+06	5639872	21.9055	22.3643	22.6341	22.0163	22.4326	22.6271	22.5273	22.8499	22.2424	21.8505	22.2955	22.2354	22.6722	22.1793	22.4272	1	0	0	1	0	0	0	1	1	0	0	1
Q9CQX2	Cyb5b	Cytochrome b5 type B	#N/A	#N/A	#N/A	#N/A	#N/A	2.6091e+06	3.12305e+06	3.26751e+06	3.19795e+06	4653763	3617639	3.37214e+06	3637597	4.23116e+06	3710430	3447314	3.08922e+06	3.11826e+06	3114982	4439863	21.3151	21.5745	21.6398	21.6087	22.15	21.7866	21.6852	21.7946	22.0126	21.8232	21.717	21.5588	21.5723	21.5708	22.0821	1	1	1	1	0	1	0	1	1	0	1	1
Q64462	Cyp4b1	Cytochrome P450 4B1	#N/A	#N/A	#N/A	#N/A	#N/A	3580.72	36124.5	29830.9	37133.3	28654.3	57086.1	33309.5	45361.3	71524.2	57053.8	27512.2	35249.9	43396.1	35013.4	42689.6	11.806	15.1407	14.8645	15.1804	14.8065	15.8009	15.0236	15.4692	16.1261	15.8	14.7478	15.1053	15.4053	15.0956	15.3816	1	1	0	0	0	1	0	0	1	0	1	0
Q6PAC3	Dcaf13	DDB1- and CUL4-associated factor 13	#N/A	#N/A	#N/A	#N/A	#N/A	196766	151484	192293	173975	141004	113032	131834	121984	198243	131838	116418	147720	338655	231927	124214	17.5861	17.2088	17.5529	17.4085	17.1054	16.7864	17.0084	16.8963	17.5969	17.0084	16.8289	17.1725	18.3695	17.8233	16.9225	1	1	0	0	0	1	0	1	1	0	1	1
Q501J6	Ddx17	Probable ATP-dependent RNA helicase DDX17	#N/A	#N/A	#N/A	#N/A	#N/A	7733823	8592981	6227334	7762432	7.6618e+06	5.97663e+06	6093194	6.8409e+06	7.00577e+06	5.68164e+06	4783373	7.26884e+06	5.38862e+06	7.90325e+06	7.85958e+06	22.8828	23.0347	22.5702	22.8881	22.8693	22.5109	22.5388	22.7058	22.7401	22.4379	22.1896	22.7933	22.3615	22.914	22.906	1	1	0	1	1	2	0	1	1	0	1	1
O08808	Diaph1	Protein diaphanous homolog 1	#N/A	#N/A	#N/A	#N/A	#N/A	74869.9	79013	69559.1	66215.7	81360.2	66260.3	76402.4	86350.3	74389.9	78130.5	61284.6	75984.9	68774.9	88372.2	83337.5	16.1921	16.2698	16.086	16.0149	16.312	16.0159	16.2213	16.3979	16.1828	16.2536	15.9032	16.2134	16.0696	16.4313	16.3467	1	0	1	1	0	1	0	1	1	0	1	1
P11531	Dmd	Dystrophin	#N/A	#N/A	#N/A	#N/A	#N/A	344581	297633	12824.1	359350	258462	380479	219288	236994	315661	279311	319029	442908	239199	265907	353393	18.3945	18.1832	13.6466	18.455	17.9796	18.5375	17.7425	17.8545	18.268	18.0915	18.2833	18.7566	17.8678	18.0206	18.4309	1	1	0	1	0	1	0	1	2	0	1	2
Q91XI1	Dus3l	tRNA-dihydrouridine(47) synthase [NAD(P)(+)]-like	#N/A	#N/A	#N/A	#N/A	#N/A	325492	196952	174076	271637	268538	391770	326798	20568.4	349477	439213	279690	567572	259302	704248	256157	18.3123	17.5875	17.4094	18.0513	18.0348	18.5796	18.318	14.3281	18.4148	18.7446	18.0935	19.1144	17.9843	19.4257	17.9667	1	0	1	0	0	1	0	1	0	0	0	1
Q8BPB5	Efemp1	EGF-containing fibulin-like extracellular matrix protein 1	#N/A	#N/A	#N/A	#N/A	#N/A	82369.4	83925.7	97626.6	86517.8	91283.5	85810	81774.2	87789.2	80155.7	57745.7	79677.6	85401.3	81290.5	76580.4	66413.3	16.3298	16.3568	16.575	16.4007	16.4781	16.3889	16.3194	16.4218	16.2905	15.8174	16.2819	16.382	16.3108	16.2247	16.0192	3	0	1	1	0	2	0	2	3	0	1	3
Q8QZY1	Eif3l	Eukaryotic translation initiation factor 3 subunit L	#N/A	#N/A	#N/A	#N/A	#N/A	25805.2	18087.2	21256.5	19910	36454.9	24488.8	19034.6	27039.6	49962.7	13235.3	14943.1	20579.4	8820.92	27819.9	26199	14.6554	14.1427	14.3756	14.2812	15.1538	14.5798	14.2163	14.7228	15.6086	13.6921	13.8672	14.3289	13.1067	14.7638	14.6772	1	0	1	1	0	1	0	1	1	0	0	1
Q9Z2H5	Epb41l1	Band 4.1-like protein 1	#N/A	#N/A	#N/A	#N/A	#N/A	154438	249957	225859	256066	220490	1588.32	544.131	250612	220230	189801	297734	250727	224338	215048	335555	17.2367	17.9313	17.7851	17.9662	17.7504	10.6333	9.08781	17.9351	17.7486	17.5341	18.1837	17.9358	17.7753	17.7143	18.3562	1	0	0	1	0	1	1	1	1	0	0	1
Q8CGI1	Fam193a	Protein FAM193A	#N/A	#N/A	#N/A	#N/A	#N/A	39453.5	31163.3	25636.3	28285.4	25479.5	36258.7	27708.2	29555.8	43648	37209.5	32767.4	31393.9	33398.7	29356.3	26369.4	15.2679	14.9276	14.6459	14.7878	14.637	15.146	14.758	14.8512	15.4136	15.1834	15	14.9382	15.0275	14.8414	14.6866	1	1	1	1	0	1	0	1	1	0	1	1
F8VPU2	Farp1	FERM, RhoGEF and pleckstrin domain-containing protein 1	#N/A	#N/A	#N/A	#N/A	#N/A	26936.1	55481	41664.2	56256.6	369555	17616.3	44872.1	40250.9	92622.3	41221.5	25822.8	60515.2	45450.9	308942	45466.1	14.7173	15.7597	15.3465	15.7797	18.4954	14.1046	15.4535	15.2967	16.4991	15.3311	14.6564	15.885	15.472	18.237	15.4725	2	1	0	1	0	1	0	0	2	0	0	1
Q9WUA2	Farsb	Phenylalanine--tRNA ligase beta subunit	#N/A	#N/A	#N/A	#N/A	#N/A	43049.9	27253.8	18160	47976.2	25486.9	36233.9	20339.4	21661	42027.4	37174.8	36103.6	53199	36506.5	60883.4	44921.9	15.3937	14.7342	14.1485	15.55	14.6375	15.1451	14.312	14.4028	15.359	15.182	15.1399	15.6991	15.1559	15.8938	15.4551	0	0	0	1	0	0	0	1	1	0	1	1
P19096	Fasn	Fatty acid synthase	#N/A	#N/A	#N/A	#N/A	#N/A	562384	73261.6	533503	69359.9	517902	521936	16403.2	566783	115390	341318	827042	700093	628742	624648	881963	19.1012	16.1608	19.0251	16.0818	18.9823	18.9935	14.0017	19.1124	16.8162	18.3808	19.6576	19.4172	19.2621	19.2527	19.7504	0	0	1	3	0	0	0	2	1	0	0	0
P22315	Fech	Ferrochelatase, mitochondrial	#N/A	#N/A	#N/A	#N/A	#N/A	464302	223417	129490	237257	3521.04	72033	134491	127244	339184	414809	201846	177031	138768	210136	186703	18.8247	17.7694	16.9825	17.8561	11.7818	16.1364	17.0372	16.9572	18.3717	18.6621	17.6229	17.4336	17.0823	17.681	17.5104	0	0	1	2	0	1	1	1	1	0	0	1
Q80UZ0	Fgd5	FYVE, RhoGEF and PH domain-containing protein 5	#N/A	#N/A	#N/A	#N/A	#N/A	10666	17186.7	13926.3	14891.2	25588.9	14910.9	18363.3	22440.3	15022.1	15180.3	8442.71	11960.3	16276.9	18592.7	21468.3	13.3807	14.069	13.7655	13.8622	14.6432	13.8641	14.1645	14.4538	13.8748	13.8899	13.0435	13.546	13.9905	14.1824	14.3899	1	0	0	0	0	1	0	0	1	0	0	1
Q00612	G6pdx	Glucose-6-phosphate 1-dehydrogenase X	#N/A	#N/A	#N/A	#N/A	#N/A	19362.3	29968.1	23530.6	19058.1	26572.7	25497.2	24711	24341.2	17731.3	18678.5	15833.3	15970.5	23427.7	18106.3	17748.4	14.241	14.8711	14.5223	14.2181	14.6977	14.6381	14.5929	14.5711	14.114	14.1891	13.9507	13.9631	14.5159	14.1442	14.1154	1	1	0	1	1	1	0	1	1	0	0	1
Q80T41	Gabbr2	Gamma-aminobutyric acid type B receptor subunit 2	#N/A	#N/A	#N/A	#N/A	#N/A	495949	586211	486141	528208	774799	593262	631429	838186	764393	606975	405097	544240	615883	570087	671162	18.9198	19.1611	18.891	19.0107	19.5635	19.1783	19.2683	19.6769	19.544	19.2113	18.6279	19.0539	19.2323	19.1208	19.3563	1	2	1	1	0	1	0	2	1	0	0	1
Q6PAR5	Gapvd1	GTPase-activating protein and VPS9 domain-containing protein 1	#N/A	#N/A	#N/A	#N/A	#N/A	117135	118475	111934	16549.4	133247	127599	118025	114033	105182	81995.6	103033	101213	84096.2	43637.7	73654.2	16.8378	16.8542	16.7723	14.0145	17.0237	16.9613	16.8487	16.7991	16.6825	16.3233	16.6527	16.627	16.3598	15.4133	16.1685	1	1	1	1	0	0	0	1	1	0	0	1
P26443	Glud1	Glutamate dehydrogenase 1, mitochondrial	#N/A	#N/A	#N/A	#N/A	#N/A	3.58242e+06	3.58841e+06	3116333	2.93957e+06	3.61647e+06	4554713	3102296	3.58328e+06	3390346	3.47352e+06	3.68423e+06	4457282	3.18298e+06	4.45637e+06	3.61477e+06	21.7725	21.7749	21.5714	21.4872	21.7861	22.1189	21.5649	21.7729	21.693	21.728	21.8129	22.0877	21.6019	22.0874	21.7855	1	1	0	1	0	1	0	0	0	0	1	1
O35930	Gp1ba	Platelet glycoprotein Ib alpha chain	#N/A	#N/A	#N/A	#N/A	#N/A	54108.1	55042.6	66970	73939.3	45508.8	62494.7	57172.1	44282.8	55468	31848.3	73608	56062.3	69269.2	77239.5	85761.6	15.7236	15.7483	16.0312	16.1741	15.4739	15.9314	15.803	15.4345	15.7594	14.9589	16.1676	15.7747	16.0799	16.2371	16.388	2	0	2	1	1	1	1	1	1	0	1	0
P14426	H2-D1	H-2 class I histocompatibility antigen, D-K alpha chain	#N/A	#N/A	#N/A	#N/A	#N/A	61686.4	56695.7	64238.5	55359.7	72154.9	54822.3	95310.5	72503.8	78572.8	74407.7	63072.7	65220.8	88588.5	84252.8	86799.1	15.9127	15.791	15.9712	15.7565	16.1388	15.7425	16.5403	16.1458	16.2617	16.1832	15.9447	15.993	16.4348	16.3624	16.4054	0	0	0	1	0	0	0	1	1	0	0	1
Q8BMS1	Hadha	Trifunctional enzyme subunit alpha, mitochondrial	#N/A	#N/A	#N/A	#N/A	#N/A	436912	598779	655041	482366	450344	531224	504761	453452	320787	522914	740374	474784	491204	446467	531274	18.737	19.1917	19.3212	18.8798	18.7807	19.019	18.9452	18.7906	18.2913	18.9962	19.4979	18.8569	18.906	18.7682	19.0191	1	2	0	2	0	2	0	1	2	0	2	2
Q3UMU9	Hdgfrp2	Hepatoma-derived growth factor-related protein 2	#N/A	#N/A	#N/A	#N/A	#N/A	133503	168398	146637	142612	194380	143997	142687	211488	140762	125553	83327.3	100678	146647	144063	163515	17.0265	17.3615	17.1619	17.1217	17.5685	17.1357	17.1225	17.6902	17.1029	16.9379	16.3465	16.6194	17.162	17.1363	17.3191	1	1	1	1	1	1	0	1	1	0	1	1
Q9R098	Hgfac	Hepatocyte growth factor activator	#N/A	#N/A	#N/A	#N/A	#N/A	132094	156948	139621	140499	108368	158961	163491	160230	144628	123865	183857	174432	52870.7	183624	191943	17.0112	17.2599	17.0912	17.1002	16.7256	17.2783	17.3189	17.2898	17.142	16.9184	17.4882	17.4123	15.6902	17.4864	17.5503	1	0	0	1	0	1	0	1	0	0	0	1
P14901	Hmox1	Heme oxygenase 1	#N/A	#N/A	#N/A	#N/A	#N/A	2951855	3.88404e+06	2.5552e+06	2.92531e+06	3.16447e+06	2492792	2.57607e+06	3.07018e+06	3327536	2.60303e+06	1.96654e+06	2.73406e+06	2532528	2546323	2822015	21.4932	21.8891	21.285	21.4802	21.5935	21.2493	21.2967	21.5499	21.666	21.3118	20.9072	21.3826	21.2721	21.28	21.4283	0	1	0	1	0	1	0	1	1	0	1	0
P97411	Ica1	Islet cell autoantigen 1	#N/A	#N/A	#N/A	#N/A	#N/A	2.53443e+06	5207915	2499189	2.55607e+06	2.46319e+06	2513108	2.44304e+06	2.59927e+06	2.27464e+06	2.21272e+06	2384118	4.36986e+06	2.50579e+06	1.84433e+06	2506540	21.2732	22.3123	21.253	21.2855	21.2321	21.261	21.2202	21.3097	21.1172	21.0774	21.185	22.0592	21.2568	20.8147	21.2573	1	1	1	1	0	1	0	0	0	0	1	1
P13597	Icam1	Intercellular adhesion molecule 1	#N/A	#N/A	#N/A	#N/A	#N/A	14118.4	9033.11	6516.72	9509.26	7176.78	10293.1	9345.28	6749.44	10445.4	11610.9	5979.36	6405.92	9646.59	7552.46	7593.19	13.7853	13.141	12.6699	13.2151	12.8091	13.3294	13.19	12.7206	13.3506	13.5032	12.5458	12.6452	13.2358	12.8827	12.8905	1	1	0	1	0	0	0	2	1	0	1	0
Q9D6R2	Idh3a	Isocitrate dehydrogenase [NAD] subunit alpha, mitochondrial	#N/A	#N/A	#N/A	#N/A	#N/A	59073.8	73930.6	71153	62843.5	75861.4	37993.1	64058.5	93703.9	70126.6	66627.4	60364.2	65522.7	57021.4	63578.5	19212.6	15.8502	16.1739	16.1186	15.9395	16.2111	15.2134	15.9671	16.5158	16.0977	16.0238	15.8814	15.9997	15.7992	15.9563	14.2298	1	1	0	1	0	1	0	1	1	0	0	1
Q9Z1M8	Ik	Protein Red	#N/A	#N/A	#N/A	#N/A	#N/A	137537	37157.9	65508.2	50453.6	57553.3	53854.4	44546.9	51381.3	56256.7	35252.5	41335.9	52273.5	27337.4	36453.2	10101.1	17.0695	15.1814	15.9994	15.6227	15.8126	15.7168	15.443	15.649	15.7797	15.1054	15.3351	15.6738	14.7386	15.1538	13.3022	1	1	0	1	0	1	0	1	1	0	1	1
Q0GNC1	Inf2	Inverted formin-2	#N/A	#N/A	#N/A	#N/A	#N/A	69921.1	101029	86751.8	49731.3	100795	93191.3	68228.7	35567.3	95186.5	61055.8	110181	89551.2	68747.1	73147.4	88555.5	16.0934	16.6244	16.4046	15.6019	16.6211	16.5079	16.0581	15.1183	16.5385	15.8978	16.7495	16.4504	16.069	16.1585	16.4343	1	1	1	1	0	0	0	1	0	0	0	0
Q6P4S8	Ints1	Integrator complex subunit 1	#N/A	#N/A	#N/A	#N/A	#N/A	114167	110054	164594	140929	150780	105952	78381.4	15306.9	155117	117382	78573.7	145699	158993	140540	9600.93	16.8008	16.7478	17.3286	17.1046	17.2021	16.6931	16.2582	13.9019	17.243	16.8409	16.2618	17.1526	17.2786	17.1006	13.229	2	0	0	1	1	1	0	2	0	0	0	0
Q9Z329	Itpr2	Inositol 1,4,5-trisphosphate receptor type 2	#N/A	#N/A	#N/A	#N/A	#N/A	53203.1	45260.3	38849.7	43619.8	43480.6	49153	49695.8	37473.2	81248.7	121722	33784.4	39000.5	42749.6	57690.1	47689.2	15.6992	15.466	15.2456	15.4127	15.4081	15.585	15.6008	15.1936	16.3101	16.8932	15.0441	15.2512	15.3836	15.816	15.5414	0	1	0	1	0	0	0	1	0	0	1	0
Q9JHP7	Kdelc1	KDEL motif-containing protein 1	#N/A	#N/A	#N/A	#N/A	#N/A	351632	477549	439381	425161	449041	438852	390253	470538	314343	264306	586139	467954	485596	463631	579203	18.4237	18.8653	18.7451	18.6976	18.7765	18.7434	18.5741	18.844	18.262	18.0119	19.1609	18.836	18.8894	18.8226	19.1437	1	0	0	1	0	1	0	1	1	0	0	1
P59997	Kdm2a	Lysine-specific demethylase 2A	#N/A	#N/A	#N/A	#N/A	#N/A	573273	957437	1.09711e+06	817871	1.08717e+06	641682	1071763	913517	831757	666946	470760	736251	917627	811194	992432	19.1289	19.8688	20.0653	19.6415	20.0522	19.2915	20.0316	19.8011	19.6658	19.3472	18.8446	19.4898	19.8075	19.6297	19.9206	1	0	0	1	0	0	0	1	0	0	0	1
O70546	Kdm6a	Lysine-specific demethylase 6A	#N/A	#N/A	#N/A	#N/A	#N/A	738373	840119	594658	734270	922364	640183	725733	794082	1095907	661721	533960	691706	640685	970820	878089	19.494	19.6802	19.1817	19.486	19.815	19.2881	19.4691	19.5989	20.0637	19.3359	19.0264	19.3998	19.2893	19.8888	19.744	1	1	0	1	0	1	0	1	1	0	1	1
Q61001	Lama5	Laminin subunit alpha-5	#N/A	#N/A	#N/A	#N/A	#N/A	2.25758e+06	1.57285e+06	1.6479e+06	1.9337e+06	2.09476e+06	1.72111e+06	1.70213e+06	1.80934e+06	2.30081e+06	1738280	1060360	2.00151e+06	1.90429e+06	1.74557e+06	1.08637e+06	21.1063	20.585	20.6522	20.8829	20.9984	20.7149	20.6989	20.787	21.1337	20.7292	20.0161	20.9327	20.8608	20.7353	20.0511	1	1	1	1	1	1	0	1	1	0	1	1
P02468	Lamc1	Laminin subunit gamma-1	#N/A	#N/A	#N/A	#N/A	#N/A	31441.3	40866.4	82759.6	36462	80113.2	48641.7	54947.2	46385.1	65963	75961.4	51551.6	65190.4	58655.1	59623.3	44307.9	14.9404	15.3186	16.3366	15.1541	16.2898	15.5699	15.7458	15.5014	16.0094	16.213	15.6537	15.9924	15.84	15.8636	15.4353	1	1	0	0	0	0	0	0	1	0	0	1
O89112	Lancl1	LanC-like protein 1	#N/A	#N/A	#N/A	#N/A	#N/A	12003.4	8719.45	12694.8	10178.1	9398.81	11742.2	10177.3	10474.3	8576.11	12010.8	7915.18	7945.62	11402.5	12151.1	9306.2	13.5512	13.09	13.632	13.3132	13.1983	13.5194	13.3131	13.3546	13.0661	13.552	12.9504	12.9559	13.4771	13.5688	13.184	0	0	0	1	0	1	0	1	1	0	1	0
Q9D1T0	Lingo1	Leucine-rich repeat and immunoglobulin-like domain-containing nogo receptor-interacting protein 1	#N/A	#N/A	#N/A	#N/A	#N/A	100786	73140.8	76362	81909.6	126358	142558	98516.6	93868.1	159404	61973.1	69954.8	49080.3	78206.5	113752	79239	16.6209	16.1584	16.2206	16.3217	16.9472	17.1212	16.5881	16.5183	17.2823	15.9194	16.0941	15.5829	16.255	16.7955	16.2739	2	1	1	1	0	1	0	2	2	0	1	2
Q9ESE1	Lrba	Lipopolysaccharide-responsive and beige-like anchor protein	#N/A	#N/A	#N/A	#N/A	#N/A	62923	14293.9	60675.6	14263.1	14883.8	42750.8	40216.6	39270.5	44638.7	34809.3	60779.9	14233.9	12600.5	41666.6	17587.9	15.9413	13.8031	15.8888	13.8	13.8615	15.3837	15.2955	15.2612	15.446	15.0872	15.8913	13.797	13.6212	15.3466	14.1023	1	1	0	1	0	1	0	2	1	0	1	1
P70193	Lrig1	Leucine-rich repeats and immunoglobulin-like domains protein 1	#N/A	#N/A	#N/A	#N/A	#N/A	88698.4	132235	109908	133001	117884	133079	128281	112183	89971.4	75700.3	84789.3	82412.3	77261.2	54415.5	67000.6	16.4366	17.0127	16.7459	17.0211	16.847	17.0219	16.9689	16.7755	16.4572	16.208	16.3716	16.3306	16.2375	15.7317	16.0319	1	1	0	1	0	0	0	0	1	0	1	1
Q91ZX7	Lrp1	Prolow-density lipoprotein receptor-related protein 1	#N/A	#N/A	#N/A	#N/A	#N/A	3885.36	3566.47	4589.94	5050.71	2389.83	2909.08	3700.96	3302.73	1785.7	3882.09	3115.29	2998.46	5050.86	2322.88	3472.59	11.9238	11.8003	12.1643	12.3023	11.2227	11.5063	11.8537	11.6894	10.8023	11.9226	11.6051	11.55	12.3023	11.1817	11.7618	1	1	1	0	1	0	0	2	1	0	1	1
A2ARV4	Lrp2	Low-density lipoprotein receptor-related protein 2	#N/A	#N/A	#N/A	#N/A	#N/A	12389	15886.3	17719.3	14850.1	26303	21420.7	21504.1	22525.4	30208.3	20362.5	6949.17	14182.3	13423.4	11235.9	12233.9	13.5968	13.9555	14.113	13.8582	14.6829	14.3867	14.3923	14.4593	14.8827	14.3136	12.7626	13.7918	13.7125	13.4558	13.5786	1	0	0	0	0	0	0	1	1	0	0	1
P14873	Map1b	Microtubule-associated protein 1B	#N/A	#N/A	#N/A	#N/A	#N/A	12845.4	13185.3	15511.3	12660.5	16969.5	15147.3	17694	18824.4	15012.1	20636.5	22366.5	14433.7	15658.1	14464.8	17127.4	13.649	13.6866	13.921	13.6281	14.0507	13.8868	14.111	14.2003	13.8738	14.3329	14.4491	13.8172	13.9346	13.8203	14.064	2	0	0	2	0	2	0	0	0	0	1	1
Q9DCJ1	Mlst8	Target of rapamycin complex subunit LST8	#N/A	#N/A	#N/A	#N/A	#N/A	109387	138451	6887.49	144237	98433.9	95410.3	87109.6	44892.2	100444	60767.4	66418.2	86219.1	73447	84933	164535	16.7391	17.079	12.7498	17.1381	16.5869	16.5419	16.4105	15.4542	16.616	15.891	16.0193	16.3957	16.1644	16.374	17.328	1	0	0	1	1	0	0	1	1	0	1	0
Q9D071	Mms19	MMS19 nucleotide excision repair protein homolog	#N/A	#N/A	#N/A	#N/A	#N/A	58493.7	81835.8	72834.4	76755.9	123621	77814.4	75587.6	123904	89412.9	72345	42120.5	46841.1	78362.4	91588.1	114467	15.836	16.3204	16.1523	16.228	16.9156	16.2478	16.2059	16.9189	16.4482	16.1426	15.3622	15.5155	16.2579	16.4829	16.8046	1	1	1	1	0	1	0	0	1	0	1	1
Q9CQT1	Mri1	Methylthioribose-1-phosphate isomerase	#N/A	#N/A	#N/A	#N/A	#N/A	471923	859466	904434	309570	526004	1.05453e+06	1.37386e+06	1.02201e+06	439574	700221	1.17525e+06	416037	671586	1.20051e+06	920563	18.8482	19.7131	19.7867	18.2399	19.0047	20.0082	20.3898	19.963	18.7457	19.4175	20.1645	18.6664	19.3572	20.1952	19.8122	1	1	1	1	1	1	0	1	1	0	1	1
Q9R190	Mta2	Metastasis-associated protein MTA2	#N/A	#N/A	#N/A	#N/A	#N/A	163412	139585	125866	143439	179340	149081	104089	210739	123313	78015.7	118780	148095	157339	83608.9	142728	17.3182	17.0908	16.9415	17.1301	17.4523	17.1857	16.6675	17.6851	16.912	16.2515	16.8579	17.1762	17.2635	16.3514	17.1229	1	1	0	1	0	1	0	1	1	0	1	1
Q791T5	Mtch1	Mitochondrial carrier homolog 1	#N/A	#N/A	#N/A	#N/A	#N/A	433002	422326	318123	486842	372874	468200	339670	259913	344462	455501	347744	355184	150788	318477	333224	18.724	18.688	18.2792	18.8931	18.5083	18.8368	18.3738	17.9877	18.394	18.7971	18.4077	18.4382	17.2022	18.2808	18.3461	1	0	1	1	0	1	0	1	1	0	0	1
Q9D0D3	Mtpap	Poly(A) RNA polymerase, mitochondrial	#N/A	#N/A	#N/A	#N/A	#N/A	24245	11284.3	5559.76	1537.27	24372	17106.2	21694.4	22188.8	26301.5	28480.6	16149	18177.5	26744.9	19882.6	19432.6	14.5654	13.462	12.4408	10.5862	14.5729	14.0622	14.405	14.4375	14.6829	14.7977	13.9792	14.1499	14.707	14.2792	14.2462	1	1	0	1	0	0	0	1	1	0	0	1
A6H5Y3	Mtr	Methionine synthase	#N/A	#N/A	#N/A	#N/A	#N/A	157123	3.02743e+06	20322	13825.7	307268	288442	19519.5	31305.7	1.63965e+06	241470	284331	260256	364975	16445.5	266190	17.2615	21.5297	14.3108	13.7551	18.2291	18.1379	14.2526	14.9341	20.645	17.8815	18.1172	17.9896	18.4774	14.0054	18.0221	0	0	0	1	0	0	0	1	0	0	1	0
Q8JZM8	Muc4	Mucin-4	#N/A	#N/A	#N/A	#N/A	#N/A	25797532	19788788	23883100	27362266	22614416	25562910	25761390	25739318	23201176	22836322	29611162	28563152	29088190	31450972	35088312	24.6207	24.2382	24.5095	24.7057	24.4307	24.6075	24.6187	24.6175	24.4677	24.4448	24.8196	24.7677	24.7939	24.9066	25.0645	1	1	1	1	0	1	0	1	0	0	1	1
P13541	Myh3	Myosin-3	#N/A	#N/A	#N/A	#N/A	#N/A	15981.3	13074.2	13904.6	20559.9	18679.3	16151	13492	20189.8	13035	14404.7	23200.1	18906.6	14783.6	10607.1	20987.8	13.9641	13.6744	13.7633	14.3275	14.1892	13.9793	13.7198	14.3013	13.6701	13.8143	14.5018	14.2066	13.8517	13.3727	14.3573	1	0	0	1	3	0	0	4	0	0	1	1
Q8VDD5	Myh9	Myosin-9	#N/A	#N/A	#N/A	#N/A	#N/A	18988.7	32888.1	41077.9	30976.8	43384.2	28149.7	40948.4	37586.1	30781.5	23283	20632.2	28027.5	33417.9	35790.7	45372.4	14.2129	15.0053	15.3261	14.9189	15.4049	14.7808	15.3215	15.1979	14.9098	14.507	14.3326	14.7746	15.0283	15.1273	15.4695	1	1	0	1	1	1	0	1	1	0	0	1
Q99104	Myo5a	Unconventional myosin-Va	#N/A	#N/A	#N/A	#N/A	#N/A	108444	123388	132573	112469	183336	107190	130657	150899	172521	132512	107224	45426956	34280224	17024.9	134619	16.7266	16.9128	17.0164	16.7792	17.4841	16.7098	16.9954	17.2032	17.3964	17.0158	16.7103	25.437	25.0309	14.0554	17.0385	2	0	0	0	0	1	0	2	1	0	0	1
Q9QY06	Myo9b	Unconventional myosin-IXb	#N/A	#N/A	#N/A	#N/A	#N/A	88072.9	51179.1	51028	53239.1	58609.2	52793.7	50696.5	61198.9	73680.4	97215.1	78296.8	63176.3	52681.3	111486	54708.8	16.4264	15.6433	15.639	15.7002	15.8388	15.6881	15.6296	15.9012	16.169	16.5689	16.2567	15.9471	15.685	16.7665	15.7395	1	1	1	1	1	1	0	1	1	0	1	0
P55066	Ncan	Neurocan core protein	#N/A	#N/A	#N/A	#N/A	#N/A	92638.8	115445	83986.2	110024	119541	87176.3	89103.7	109930	130198	81449.8	70680.7	92560.3	82518.5	137389	117976	16.4993	16.8169	16.3579	16.7475	16.8671	16.4116	16.4432	16.7462	16.9904	16.3136	16.109	16.4981	16.3324	17.0679	16.8481	1	1	1	1	1	1	0	1	1	0	1	1
Q9D6J6	Ndufv2	NADH dehydrogenase [ubiquinone] flavoprotein 2, mitochondrial	#N/A	#N/A	#N/A	#N/A	#N/A	124451	189244	128787	226537	179065	187324	76303.2	231541	183026	181424	105007	192525	252483	195374	277932	16.9252	17.5299	16.9746	17.7894	17.4501	17.5152	16.2195	17.8209	17.4817	17.469	16.6801	17.5547	17.9458	17.5759	18.0844	1	0	1	1	0	1	1	1	1	0	1	1
Q8CHT1	Ngef	Ephexin-1	#N/A	#N/A	#N/A	#N/A	#N/A	1.11767e+06	1565496	1.67255e+06	1.76403e+06	1.64202e+06	1.73328e+06	1.578e+06	1.82919e+06	2.06007e+06	1.33796e+06	2.48482e+06	1.58794e+06	1683808	1.65059e+06	2.03662e+06	20.0921	20.5782	20.6736	20.7504	20.647	20.7251	20.5897	20.8028	20.9743	20.3516	21.2447	20.5987	20.6833	20.6545	20.9577	1	1	0	1	0	1	0	1	1	0	1	1
Q99L48	Nmd3	60S ribosomal export protein NMD3	#N/A	#N/A	#N/A	#N/A	#N/A	711001	952861	690962	760092	654313	566549	849030	630340	622880	697230	546514	682952	411957	489977	520838	19.4395	19.8619	19.3982	19.5358	19.3196	19.1118	19.6955	19.2658	19.2486	19.4113	19.0599	19.3814	18.6521	18.9024	18.9905	1	1	0	1	0	1	0	1	1	0	1	1
O70310	Nmt1	Glycylpeptide N-tetradecanoyltransferase 1	#N/A	#N/A	#N/A	#N/A	#N/A	27913.6	29738.3	23838.6	26141.2	23952.6	35256	27376.7	28256.5	44466.5	34412.8	30030.8	29498.7	32139.4	27421.9	27428.9	14.7687	14.86	14.541	14.674	14.5479	15.1056	14.7407	14.7863	15.4404	15.0707	14.8742	14.8484	14.9721	14.743	14.7434	1	0	0	1	0	1	0	1	1	0	0	0
Q61941	Nnt	NAD(P) transhydrogenase, mitochondrial	#N/A	#N/A	#N/A	#N/A	#N/A	178497	267690	242286	268877	279862	236671	222032	313662	325455	254974	138574	164922	148749	98228.6	89458.4	17.4455	18.0302	17.8864	18.0366	18.0944	17.8525	17.7604	18.2588	18.3121	17.96	17.0803	17.3314	17.1825	16.5839	16.4489	1	1	0	1	0	2	0	0	1	0	1	1
P60670	Nploc4	Nuclear protein localization protein 4 homolog	#N/A	#N/A	#N/A	#N/A	#N/A	727233	784075	700061	668745	519238	751931	743974	794321	511854	567732	949222	970141	770823	763950	842001	19.4721	19.5806	19.4171	19.3511	18.986	19.5202	19.5049	19.5994	18.9654	19.1148	19.8564	19.8878	19.556	19.5431	19.6835	1	1	0	1	0	1	1	1	1	0	1	1
Q9CZ44	Nsfl1c	NSFL1 cofactor p47	#N/A	#N/A	#N/A	#N/A	#N/A	20095.6	13362.9	59981	31820	50334.5	48692.2	59691.6	187272	31415.1	133040	41936	48059.9	46834.2	25460.5	41582.7	14.2946	13.7059	15.8722	14.9576	15.6193	15.5714	15.8652	17.5148	14.9392	17.0215	15.3559	15.5525	15.5153	14.636	15.3437	0	0	0	0	1	0	0	1	1	0	0	1
P54729	Nub1	NEDD8 ultimate buster 1	#N/A	#N/A	#N/A	#N/A	#N/A	59488.1	37114.1	85502.4	57083.1	36970.1	36208.9	34167.9	39159.5	33897.9	32265.7	32712	60240.1	153210	84968.8	38399.1	15.8603	15.1797	16.3837	15.8008	15.1741	15.1441	15.0604	15.2571	15.0489	14.9777	14.9975	15.8784	17.2251	16.3746	15.2288	2	0	0	3	0	1	0	2	0	0	1	0
Q9Z0W3	Nup160	Nuclear pore complex protein Nup160	#N/A	#N/A	#N/A	#N/A	#N/A	11725.3	17172.4	9836.86	17126.5	14654.4	16278.1	14657.6	14095.6	13337.3	13377.7	17544.3	16282.8	12105.2	14755.9	15020.5	13.5173	14.0678	13.264	14.0639	13.8391	13.9906	13.8394	13.783	13.7032	13.7075	14.0987	13.9911	13.5633	13.849	13.8746	1	1	0	1	1	0	1	1	1	0	1	1
Q8R480	Nup85	Nuclear pore complex protein Nup85	#N/A	#N/A	#N/A	#N/A	#N/A	53836.6	61431.9	59506.3	46547.1	77344.3	45385.3	56474.9	47049.6	102870	89315.1	43287	41923.8	41293.1	57824.9	73040	15.7163	15.9067	15.8608	15.5064	16.239	15.4699	15.7853	15.5219	16.6505	16.4466	15.4016	15.3555	15.3336	15.8194	16.1564	1	0	0	0	0	1	0	1	0	0	0	1
P11103	Parp1	Poly [ADP-ribose] polymerase 1	#N/A	#N/A	#N/A	#N/A	#N/A	4789.08	5594.64	5733.82	6053.4	5546.98	6844.3	6799.77	6518.15	4105.83	5220.84	5228.92	7621.13	8194.45	6834.06	7015.96	12.2255	12.4498	12.4853	12.5635	12.4375	12.7407	12.7313	12.6702	12.0035	12.3501	12.3523	12.8958	13.0004	12.7385	12.7764	1	0	1	1	1	1	1	1	0	0	1	0
Q9DCD0	Pgd	6-phosphogluconate dehydrogenase, decarboxylating	#N/A	#N/A	#N/A	#N/A	#N/A	106194	8617.88	10117.8	136664	167875	154193	36259.8	140147	12464.5	135859	158696	119682	144475	139282	176338	16.6963	13.0731	13.3046	17.0603	17.357	17.2344	15.1461	17.0966	13.6055	17.0518	17.2759	16.8688	17.1405	17.0876	17.428	0	0	0	1	0	1	0	1	0	0	1	0
Q7TSV4	Pgm2	Phosphoglucomutase-2	#N/A	#N/A	#N/A	#N/A	#N/A	42950.2	49090	14424.3	420603	59124.5	50415.9	2.07636e+06	612088	45234.8	530085	2.01927e+06	583181	608957	63157.8	50029.1	15.3904	15.5831	13.8162	18.6821	15.8515	15.6216	20.9856	19.2234	15.4651	19.0159	20.9454	19.1536	19.216	15.9467	15.6105	0	1	0	1	0	1	0	1	1	0	1	1
Q8K0S0	Phyhip	Phytanoyl-CoA hydroxylase-interacting protein	#N/A	#N/A	#N/A	#N/A	#N/A	24022.8	24747.4	28963.8	23297	26058.2	26277.1	24317.2	28862.5	21977	18578.6	23298.4	23985.4	26739.2	21361.7	30625.7	14.5521	14.595	14.822	14.5079	14.6695	14.6815	14.5697	14.8169	14.4237	14.1814	14.5079	14.5499	14.7067	14.3827	14.9025	1	1	1	1	0	1	0	1	1	0	1	1
Q9DBG5	Plin3	Perilipin-3	#N/A	#N/A	#N/A	#N/A	#N/A	81098.2	114368	98123.3	97770.2	149353	112047	120914	186274	133155	111360	65744	98740.1	114940	134813	143253	16.3074	16.8033	16.5823	16.5771	17.1884	16.7737	16.8836	17.5071	17.0227	16.7649	16.0046	16.5913	16.8105	17.0406	17.1282	1	0	1	1	1	1	0	1	1	0	1	1
Q9R0B9	Plod2	Procollagen-lysine,2-oxoglutarate 5-dioxygenase 2	#N/A	#N/A	#N/A	#N/A	#N/A	135220	199206	109238	173266	155520	153528	153823	171564	294307	123645	99073.8	191072	146408	153707	188883	17.0449	17.6039	16.7371	17.4026	17.2467	17.2281	17.2309	17.3884	18.167	16.9158	16.5962	17.5438	17.1596	17.2298	17.5271	1	0	0	1	0	1	0	1	1	0	1	1
Q9CPS7	Pno1	RNA-binding protein PNO1	#N/A	#N/A	#N/A	#N/A	#N/A	60806.1	70690.2	51341	39184.6	42071.1	56998.9	35188.6	52075.1	55752.8	46726.3	29159.9	32909.9	33806.4	68176	45709.9	15.8919	16.1092	15.6478	15.258	15.3605	15.7986	15.1028	15.6683	15.7668	15.5119	14.8317	15.0062	15.045	16.057	15.4802	1	0	0	1	0	0	0	0	0	0	1	1
Q9WVF7	Pole	DNA polymerase epsilon catalytic subunit A	#N/A	#N/A	#N/A	#N/A	#N/A	64169.9	116980	83047.5	52410.5	169457	41596.1	224087	68461.2	34619.1	260918	189978	110437	151227	68162.2	56656.1	15.9696	16.8359	16.3416	15.6776	17.3706	15.3442	17.7737	16.063	15.0793	17.9932	17.5355	16.7529	17.2064	16.0567	15.7899	1	0	0	2	0	0	0	1	0	0	1	0
Q8R2R1	Pomt1	Protein O-mannosyl-transferase 1	#N/A	#N/A	#N/A	#N/A	#N/A	49817.4	32606.4	72932.1	58005.9	40092.7	34725.6	35291.3	1	293707	1432.65	1568.55	386970	151338	93583.2	31118.3	15.6044	14.9929	16.1543	15.8239	15.2911	15.0837	15.107	0	18.164	10.4845	10.6152	18.5619	17.2074	16.514	14.9255	1	0	0	1	0	0	0	1	1	0	1	0
Q6ZQB6	Ppip5k2	Inositol hexakisphosphate and diphosphoinositol-pentakisphosphate kinase 2	#N/A	#N/A	#N/A	#N/A	#N/A	1.9923e+06	2055736	1.64456e+06	165947	194142	1.89425e+06	159346	2.12114e+06	221054	1.71533e+06	1.66594e+06	169223	150852	232413	205301	20.926	20.9712	20.6493	17.3404	17.5668	20.8532	17.2818	21.0164	17.754	20.7101	20.6679	17.3686	17.2028	17.8263	17.6474	1	1	0	1	1	1	1	1	1	0	1	1
Q8R3G1	Ppp1r8	Nuclear inhibitor of protein phosphatase 1	#N/A	#N/A	#N/A	#N/A	#N/A	464107	221830	128423	234306	125536	141901	134274	127650	338778	414496	202432	176942	137836	201379	185310	18.8241	17.7591	16.9705	17.838	16.9377	17.1145	17.0348	16.9618	18.37	18.661	17.6271	17.4329	17.0726	17.6196	17.4996	1	0	1	1	0	1	0	1	1	0	0	0
Q60996	Ppp2r5c	Serine/threonine-protein phosphatase 2A 56 kDa regulatory subunit gamma isoform	#N/A	#N/A	#N/A	#N/A	#N/A	1320904	1062946	754806	1.10655e+06	813474	1.12689e+06	607283	779850	933896	934211	1505146	1.62855e+06	792867	1.22131e+06	1.20449e+06	20.3331	20.0196	19.5257	20.0776	19.6337	20.1039	19.212	19.5728	19.8329	19.8334	20.5215	20.6352	19.5967	20.22	20.2	1	0	0	1	0	0	0	1	1	0	0	1
Q7TSI3	Ppp6r1	Serine/threonine-protein phosphatase 6 regulatory subunit 1	#N/A	#N/A	#N/A	#N/A	#N/A	2.52729e+06	2.51883e+06	1.9882e+06	2428957	2928578	2.68106e+06	2746937	3.53655e+06	3.50539e+06	2.52727e+06	1.81003e+06	2.71472e+06	2260462	3.21134e+06	2.96727e+06	21.2692	21.2643	20.923	21.2119	21.4818	21.3544	21.3894	21.7539	21.7411	21.2691	20.7876	21.3724	21.1082	21.6147	21.5007	0	1	0	1	0	1	0	1	1	0	1	1
Q69ZK0	Prex1	Phosphatidylinositol 3,4,5-trisphosphate-dependent Rac exchanger 1 protein	#N/A	#N/A	#N/A	#N/A	#N/A	161507	205402	192464	185002	250146	193809	202168	311280	230774	194823	117791	167398	214998	209060	256910	17.3012	17.6481	17.5542	17.4972	17.9324	17.5643	17.6252	18.2479	17.8161	17.5718	16.8459	17.3529	17.714	17.6736	17.9709	1	1	0	1	0	1	0	1	1	0	1	0
Q9DAW6	Prpf4	U4/U6 small nuclear ribonucleoprotein Prp4	#N/A	#N/A	#N/A	#N/A	#N/A	99900	67906.6	72473.4	62551	84257.9	83834.9	87430.2	80972.3	9499.93	249581	77744.2	62810.7	99388	111880	87510.4	16.6082	16.0513	16.1452	15.9327	16.3625	16.3553	16.4158	16.3051	13.2137	17.9291	16.2464	15.9387	16.6008	16.7716	16.4172	0	0	0	1	0	1	0	0	0	0	0	1
Q99PV0	Prpf8	Pre-mRNA-processing-splicing factor 8	#N/A	#N/A	#N/A	#N/A	#N/A	261982	272333	312670	271153	245776	258882	283769	27851.1	180792	155234	234869	207827	202443	181592	204406	17.9991	18.055	18.2543	18.0487	17.907	17.9819	18.1144	14.7654	17.464	17.2441	17.8415	17.665	17.6272	17.4703	17.6411	1	0	1	2	0	0	0	1	0	0	1	1
O09061	Psmb1	Proteasome subunit beta type-1	#N/A	#N/A	#N/A	#N/A	#N/A	15294.7	4689.87	8132.15	8482.46	5772.7	7538.27	7573.06	6011.2	2129.81	4864.53	6997.17	9427.45	15287.2	13592.3	7043.02	13.9007	12.1953	12.9894	13.0503	12.495	12.88	12.8867	12.5534	11.0565	12.2481	12.7726	13.2027	13.9	13.7305	12.782	0	0	1	1	1	1	0	1	1	0	0	0
P14685	Psmd3	26S proteasome non-ATPase regulatory subunit 3	#N/A	#N/A	#N/A	#N/A	#N/A	12582.6	26761.4	26935.2	17848.9	25279.6	27362.1	21685.7	37420.5	29142.8	26402.9	17397.2	16528.2	20283.8	18509.2	2632.58	13.6191	14.7079	14.7172	14.1235	14.6257	14.7399	14.4045	15.1915	14.8309	14.6884	14.0866	14.0126	14.308	14.176	11.3623	1	0	1	1	0	0	0	0	0	0	0	1
Q9CR00	Psmd9	26S proteasome non-ATPase regulatory subunit 9	#N/A	#N/A	#N/A	#N/A	#N/A	38935.5	63678.9	57358.7	61283.8	58334.4	66006.2	62785.8	198.143	55969.3	41145.1	37877	49162.7	35949.8	28488.8	23375.2	15.2488	15.9585	15.8077	15.9032	15.8321	16.0103	15.9382	7.6304	15.7723	15.3284	15.209	15.5853	15.1337	14.7981	14.5127	1	0	0	0	0	1	0	1	0	0	1	0
Q921E2	Rab31	Ras-related protein Rab-31	#N/A	#N/A	#N/A	#N/A	#N/A	6432.62	7236.85	5592.14	7731.55	10855.7	6254.75	7856.94	9033.25	11947.4	7229.76	3744.78	5648.41	6379.25	7625.03	7553.55	12.6512	12.8211	12.4492	12.9165	13.4062	12.6107	12.9398	13.141	13.5444	12.8197	11.8707	12.4636	12.6392	12.8965	12.8829	1	1	0	0	0	1	0	1	1	0	1	1
Q8BMG7	Rab3gap2	Rab3 GTPase-activating protein non-catalytic subunit	#N/A	#N/A	#N/A	#N/A	#N/A	20087.6	23120.5	18192	22886	28714.5	22061.8	21511	24640.9	34257.6	18451.4	13774.8	17336.9	15648.8	29259.9	24822.1	14.294	14.4969	14.151	14.4822	14.8095	14.4293	14.3928	14.5888	15.0641	14.1714	13.7497	14.0816	13.9338	14.8366	14.5993	1	1	0	1	0	1	0	1	1	0	1	1
P51150	Rab7a	Ras-related protein Rab-7a	#N/A	#N/A	#N/A	#N/A	#N/A	646766	950079	658894	881027	1.09349e+06	717649	1.0265e+06	1149461	1.15709e+06	721378	456088	764722	1.09823e+06	1.01478e+06	1.40022e+06	19.3029	19.8577	19.3297	19.7488	20.0605	19.4529	19.9693	20.1325	20.1421	19.4604	18.799	19.5446	20.0667	19.9527	20.4172	1	0	1	1	0	1	0	1	1	0	1	1
P54728	Rad23b	UV excision repair protein RAD23 homolog B	#N/A	#N/A	#N/A	#N/A	#N/A	413289	586707	656988	572621	520686	667046	621294	598465	509243	401887	709872	555719	743268	491442	601452	18.6568	19.1623	19.3255	19.1272	18.9901	19.3474	19.2449	19.1909	18.958	18.6164	19.4372	19.084	19.5035	18.9067	19.1981	1	1	0	1	0	0	0	1	1	0	0	1
Q6GYP7	Ralgapa1	Ral GTPase-activating protein subunit alpha-1	#N/A	#N/A	#N/A	#N/A	#N/A	124537	81834.9	6322.58	82367.7	79645.6	98417.9	86195	68364.2	136952	91156.3	85460.9	90496.8	92325	97129.6	83321.8	16.9262	16.3204	12.6263	16.3298	16.2813	16.5866	16.3953	16.061	17.0633	16.4761	16.383	16.4656	16.4944	16.5676	16.3464	1	1	0	1	0	1	0	1	1	0	0	1
A3KGS3	Ralgapa2	Ral GTPase-activating protein subunit alpha-2	#N/A	#N/A	#N/A	#N/A	#N/A	7705.82	8200.31	3867.72	7984.2	11965.2	8464.96	6169.7	8666.64	12227.3	4739.88	3084.63	5260.65	3660.19	5843.54	6961.88	12.9117	13.0015	11.9173	12.9629	13.5466	13.0473	12.591	13.0813	13.5778	12.2106	11.5909	12.361	11.8377	12.5126	12.7653	1	1	0	1	0	1	0	1	1	0	0	1
Q5SVL6	Rap1gap2	Rap1 GTPase-activating protein 2	#N/A	#N/A	#N/A	#N/A	#N/A	68965.8	70374.7	43886.1	70193.7	44343.6	67196.9	49557.2	44774.9	42840.3	37419.1	51422.1	42936.3	788.668	28497.5	28010.9	16.0736	16.1028	15.4215	16.0991	15.4364	16.0361	15.5968	15.4504	15.3867	15.1915	15.6501	15.3899	9.62327	14.7985	14.7737	0	0	0	0	0	0	0	1	1	0	1	1
P70392	Rasgrf2	Ras-specific guanine nucleotide-releasing factor 2	#N/A	#N/A	#N/A	#N/A	#N/A	18628.8	21366.1	28825.3	38832.4	1702.49	44830.3	10299.6	35184.3	28196.6	31807.4	25637.4	43006.5	38434.6	65121	18879.8	14.1852	14.383	14.815	15.245	10.7334	15.4522	13.3303	15.1026	14.7832	14.9571	14.646	15.3923	15.2301	15.9908	14.2046	2	1	0	1	1	0	0	0	1	0	1	1
O54828	Rgs9	Regulator of G-protein signaling 9	#N/A	#N/A	#N/A	#N/A	#N/A	132231	181288	129088	226156	93258.6	181859	76228.1	116334	182183	116117	201516	141916	249554	193865	276332	17.0127	17.4679	16.978	17.787	16.5089	17.4725	16.218	16.8279	17.475	16.8252	17.6205	17.1147	17.929	17.5647	18.076	0	1	0	1	0	1	1	0	1	0	1	1
Q3UJU9	Rmdn3	Regulator of microtubule dynamics protein 3	#N/A	#N/A	#N/A	#N/A	#N/A	677710	695551	585267	805233	514654	752771	409541	509670	513428	624924	727719	777475	416184	774590	810419	19.3703	19.4078	19.1587	19.619	18.9732	19.5219	18.6436	18.9592	18.9698	19.2533	19.473	19.5684	18.6669	19.5631	19.6283	1	1	1	1	1	1	0	1	1	0	1	1
P70336	Rock2	Rho-associated protein kinase 2	#N/A	#N/A	#N/A	#N/A	#N/A	88540	100349	67770.9	83747.7	94905.8	77085.2	75824.9	109800	122182	98752.4	65507.9	71305.9	83793.1	96615.8	121809	16.434	16.6147	16.0484	16.3538	16.5342	16.2342	16.2104	16.7445	16.8987	16.5915	15.9994	16.1217	16.3545	16.56	16.8943	1	1	1	1	0	1	0	1	1	0	1	1
P19253	Rpl13a	60S ribosomal protein L13a	#N/A	#N/A	#N/A	#N/A	#N/A	325778	560978	459524	417048	408756	486287	451673	330176	297459	350853	226126	216170	176777	128187	115652	18.3135	19.0976	18.8098	18.6699	18.6409	18.8914	18.7849	18.3329	18.1823	18.4205	17.7868	17.7218	17.4316	16.9679	16.8194	1	0	0	0	0	0	0	1	1	0	1	1
P51410	Rpl9	60S ribosomal protein L9	#N/A	#N/A	#N/A	#N/A	#N/A	324195	1.91096e+06	69665.4	1.79696e+06	2.42277e+06	1.70863e+06	2.47302e+06	2115992	265358	6.31982e+06	1.92833e+06	1978873	2.76144e+06	271758	2400198	18.3065	20.8659	16.0882	20.7771	21.2082	20.7044	21.2378	21.0129	18.0176	22.5915	20.8789	20.9162	21.397	18.052	21.1947	1	0	0	1	0	0	0	1	1	0	0	1
P62242	Rps8	40S ribosomal protein S8	#N/A	#N/A	#N/A	#N/A	#N/A	160579	2.91487e+06	249966	17859.9	12563.5	18151.1	19518.8	2.94913e+06	265039	1758012	15502.2	290275	43819.9	16445.5	372567	17.2929	21.475	17.9314	14.1244	13.617	14.1478	14.2526	21.4919	18.0158	20.7455	13.9202	18.1471	15.4193	14.0054	18.5071	1	0	1	1	0	0	0	1	0	0	0	0
Q9D1C9	Rrp7a	Ribosomal RNA-processing protein 7 homolog A	#N/A	#N/A	#N/A	#N/A	#N/A	7094.39	12216.4	12181.1	11918.3	15997.5	13535.6	13991.2	16803.3	18793.3	12342.5	17364.8	11363.4	13798.5	12946.7	15069.8	12.7925	13.5765	13.5724	13.5409	13.9656	13.7245	13.7722	14.0365	14.1979	13.5913	14.0839	13.4721	13.7522	13.6603	13.8794	1	1	0	1	0	1	0	0	1	0	0	1
E9Q401	Ryr2	Ryanodine receptor 2	#N/A	#N/A	#N/A	#N/A	#N/A	1.19397e+06	1.30877e+06	235555	1.3844e+06	1.3168e+06	477719	870788	1097359	1.32683e+06	1.08653e+06	358909	1.47876e+06	1.07721e+06	932367	1.94899e+06	20.1873	20.3198	17.8457	20.4008	20.3286	18.8658	19.732	20.0656	20.3396	20.0513	18.4533	20.496	20.0389	19.8305	20.8943	0	0	0	1	0	0	0	1	1	0	0	1
Q6ZPE2	Sbf1	Myotubularin-related protein 5	#N/A	#N/A	#N/A	#N/A	#N/A	7400.53	50090.4	16488.4	9070.75	22074.7	45636.8	26077	43042.1	21099.4	17470.9	74273.5	18809.1	39549.4	26859	35738.7	12.8534	15.6122	14.0092	13.147	14.4301	15.4779	14.6705	15.3935	14.3649	14.0927	16.1806	14.1991	15.2714	14.7131	15.1252	1	1	0	1	0	1	0	1	1	0	0	0
Q9EQG3	Scel	Sciellin	#N/A	#N/A	#N/A	#N/A	#N/A	25449.6	25461.7	25802.6	22740.2	40678.1	42041.1	16025.8	22247	26354.3	10006	23666	17511.4	31769.4	20425.3	15848.5	14.6354	14.636	14.6552	14.473	15.312	15.3595	13.9681	14.4413	14.6858	13.2886	14.5305	14.096	14.9553	14.3181	13.9521	1	1	1	1	0	1	0	1	0	0	0	0
Q62178	Sema4a	Semaphorin-4A	#N/A	#N/A	#N/A	#N/A	#N/A	43970.6	49207.5	51651.5	45111.2	51207.9	49776.7	46451.9	50008.6	49644.1	59406.8	62657.9	39021.8	56699.9	50375.5	57038.2	15.4243	15.5866	15.6565	15.4612	15.6441	15.6032	15.5035	15.6099	15.5993	15.8583	15.9352	15.252	15.7911	15.6204	15.7996	1	0	0	1	1	1	0	0	1	0	0	0
Q9WTX5	Skp1	S-phase kinase-associated protein 1	#N/A	#N/A	#N/A	#N/A	#N/A	324316	9236.88	5618.72	389916	5184.7	398739	357013	7121.42	22463.6	242071	7452.23	166924	8313.69	424310	9881.05	18.307	13.1732	12.456	18.5728	12.34	18.6051	18.4456	12.7979	14.4553	17.8851	12.8635	17.3488	13.0213	18.6948	13.2704	1	0	1	1	1	0	0	1	1	0	0	1
Q6GQS1	Slc25a23	Calcium-binding mitochondrial carrier protein SCaMC-3	#N/A	#N/A	#N/A	#N/A	#N/A	69581.9	83382.5	96449.5	100180	77393.8	77532.3	82818.1	76073.5	65637.8	68881.2	88495	99894.1	73629.6	83013.6	82906.9	16.0864	16.3475	16.5575	16.6122	16.2399	16.2425	16.3377	16.2151	16.0022	16.0718	16.4333	16.6081	16.168	16.3411	16.3392	1	0	0	2	0	1	0	1	1	0	0	0
P28571	Slc6a9	Sodium- and chloride-dependent glycine transporter 1	#N/A	#N/A	#N/A	#N/A	#N/A	252316	250914	223066	296339	216215	315062	159783	233270	267493	231282	306490	358675	215013	317194	373704	17.9449	17.9368	17.7671	18.1769	17.7221	18.2653	17.2858	17.8316	18.0291	17.8193	18.2255	18.4523	17.7141	18.275	18.5115	1	1	0	0	0	0	1	1	1	0	0	0
Q9CW03	Smc3	Structural maintenance of chromosomes protein 3	#N/A	#N/A	#N/A	#N/A	#N/A	203370	10564.2	7861.62	224753	12317.3	170977	23152	13308	19231.1	63041.5	4450.87	9659.96	206152	15531.9	140409	17.6337	13.3669	12.9406	17.778	13.5884	17.3834	14.4989	13.7	14.2312	15.944	12.1199	13.2378	17.6533	13.9229	17.0993	1	0	0	1	0	1	0	1	0	0	0	1
P57784	Snrpa1	U2 small nuclear ribonucleoprotein A'	#N/A	#N/A	#N/A	#N/A	#N/A	470648	414805	322972	508944	299424	506698	293436	242981	476353	403674	429102	554983	450490	564960	397446	18.8443	18.6621	18.301	18.9571	18.1918	18.9508	18.1627	17.8905	18.8617	18.6228	18.711	19.0821	18.7811	19.1078	18.6004	1	1	0	1	0	1	0	0	1	0	1	0
P16546	Sptan1	Spectrin alpha chain, non-erythrocytic 1	#N/A	#N/A	#N/A	#N/A	#N/A	1.40924e+06	1.8062e+06	1912099	1.79014e+06	2609371	2.04997e+06	2.05005e+06	2.17137e+06	2228732	1965263	1.96885e+06	1.82544e+06	1.78994e+06	1.66158e+06	38232.8	20.4265	20.7845	20.8667	20.7716	21.3153	20.9672	20.9672	21.0502	21.0878	20.9063	20.9089	20.7998	20.7715	20.6641	15.2225	1	0	0	4	0	0	0	1	2	0	1	0
Q99MR6	Srrt	Serrate RNA effector molecule homolog	#N/A	#N/A	#N/A	#N/A	#N/A	821472	686205	57938.7	877120	631637	850298	443523	530406	766209	771344	955410	964251	504682	865870	1.00583e+06	19.6479	19.3883	15.8222	19.7424	19.2687	19.6976	18.7586	19.0167	19.5474	19.557	19.8658	19.879	18.945	19.7238	19.9399	1	0	0	0	0	1	0	1	0	0	0	1
P52633	Stat6	Signal transducer and transcription activator 6	#N/A	#N/A	#N/A	#N/A	#N/A	229227	248296	267897	239879	204479	188917	205594	249062	184165	162523	30194.9	231663	261361	20981.5	184181	17.8064	17.9217	18.0313	17.8719	17.6416	17.5274	17.6494	17.9261	17.4906	17.3103	14.882	17.8217	17.9957	14.3568	17.4908	0	0	0	1	1	0	0	1	1	0	0	1
Q8BG48	Stk17b	Serine/threonine-protein kinase 17B	#N/A	#N/A	#N/A	#N/A	#N/A	20324.4	23600	16963.9	23677.3	29796	22188.2	22133.1	26425.6	28485.1	24168.9	16178.3	24466	23472.9	28043.6	29693.3	14.3109	14.5265	14.0502	14.5312	14.8628	14.4375	14.4339	14.6896	14.7979	14.5609	13.9818	14.5785	14.5187	14.7754	14.8578	1	1	0	1	0	1	0	0	1	0	1	1
O55106	Strn	Striatin	#N/A	#N/A	#N/A	#N/A	#N/A	111682	102962	111456	117840	90444.2	1.2678e+06	616188	133161	93421.3	89765.3	103213	123283	143651	118367	129252	16.769	16.6517	16.7661	16.8465	16.4647	20.2739	19.233	17.0228	16.5115	16.4539	16.6553	16.9116	17.1322	16.8529	16.9798	1	1	0	1	1	1	1	1	1	0	1	1
Q8K007	Sulf1	Extracellular sulfatase Sulf-1	#N/A	#N/A	#N/A	#N/A	#N/A	34122.6	20209.6	65434.1	19230.4	21989.8	22827.2	90566.8	22777.2	108086	45348.6	41053.6	105585	21070.8	39844.5	98543.6	15.0584	14.3028	15.9978	14.2311	14.4245	14.4785	16.4667	14.4753	16.7218	15.4688	15.3252	16.6881	14.363	15.2821	16.5885	0	1	0	0	0	1	0	1	1	0	0	1
Q8BFT9	Svop	Synaptic vesicle 2-related protein	#N/A	#N/A	#N/A	#N/A	#N/A	71312.8	12504.4	163110	49607.7	170078	68677.5	70248.1	167958	33883.7	42039.1	37817.5	115727	227210	154138	122719	16.1219	13.6101	17.3155	15.5983	17.3758	16.0675	16.1002	17.3577	15.0483	15.3594	15.2068	16.8204	17.7937	17.2339	16.905	1	1	0	0	0	0	0	1	0	0	0	1
Q6ZWR6	Syne1	Nesprin-1	#N/A	#N/A	#N/A	#N/A	#N/A	10950	14566.4	14022.8	11338.9	14557.1	16128.9	12512.9	13196	14636.2	10998.8	13943.9	12258.8	10537.1	10006	13135.9	13.4186	13.8304	13.7755	13.469	13.8294	13.9774	13.6111	13.6878	13.8373	13.4251	13.7673	13.5815	13.3632	13.2886	13.6812	1	0	0	1	0	0	0	1	1	0	0	1
Q6ZWQ0	Syne2	Nesprin-2	#N/A	#N/A	#N/A	#N/A	#N/A	119426	122361	8460.41	137223	62982.9	118741	108293	125610	121173	113424	108716	149586	38516.9	86894.1	117183	16.8658	16.9008	13.0465	17.0662	15.9427	16.8575	16.7246	16.9386	16.8867	16.7914	16.7302	17.1906	15.2332	16.407	16.8384	1	0	0	1	0	1	0	1	0	0	1	0
Q8CC35	Synpo	Synaptopodin	#N/A	#N/A	#N/A	#N/A	#N/A	22888.4	22642.4	20958.1	20965.9	29644.6	21231.2	23651.6	28727.1	36413.3	23821.9	14781.9	18555	20340.4	33179.8	28296.6	14.4823	14.4667	14.3552	14.3558	14.8555	14.3739	14.5297	14.8101	15.1522	14.54	13.8515	14.1795	14.3121	15.018	14.7883	0	1	0	1	1	1	1	1	1	0	1	1
A2A690	Tanc2	Protein TANC2	#N/A	#N/A	#N/A	#N/A	#N/A	10632.9	19912.8	24776.4	13707.6	15975.8	25144.7	32452.7	22145.9	9050.76	18710.9	23038.9	12545.5	27553.2	28704.3	22550.7	13.3762	14.2814	14.5967	13.7427	13.9636	14.618	14.9861	14.4347	13.1438	14.1916	14.4918	13.6149	14.7499	14.809	14.4609	1	2	1	1	1	1	0	1	1	0	1	0
Q9D0R2	Tars	Threonine--tRNA ligase, cytoplasmic	#N/A	#N/A	#N/A	#N/A	#N/A	149638	118180	130873	144667	163573	132970	13767.5	167913	170480	174641	132972	135799	160094	151147	184730	17.1911	16.8506	16.9978	17.1424	17.3196	17.0207	13.749	17.3574	17.3792	17.414	17.0208	17.0511	17.2886	17.2056	17.4951	2	1	0	1	0	1	0	1	2	0	1	1
Q8CGF7	Tcerg1	Transcription elongation regulator 1	#N/A	#N/A	#N/A	#N/A	#N/A	298816	44428.1	68840.4	1.76939e+06	199773	1670918	189743	2.06827e+06	271057	6209318	1.88346e+06	226861	2.71568e+06	276078	283984	18.1889	15.4392	16.071	20.7548	17.608	20.6722	17.5337	20.98	18.0482	22.566	20.845	17.7915	21.3729	18.0747	18.1155	1	1	0	1	1	0	0	1	1	0	0	1
Q3TVW5	Tchp	Trichoplein keratin filament-binding protein	#N/A	#N/A	#N/A	#N/A	#N/A	298244	546734	303283	277421	309274	297490	290331	289389	321656	239971	102503	163739	88191.3	39220	53710.1	18.1861	19.0605	18.2103	18.0817	18.2385	18.1825	18.1473	18.1427	18.2952	17.8725	16.6453	17.321	16.4283	15.2593	15.7129	1	1	0	1	0	1	0	1	1	1	1	1
Q9WTS5	Tenm2	Teneurin-2	#N/A	#N/A	#N/A	#N/A	#N/A	47034.4	121068	136981	74012.9	96001.9	124433	120160	89389.8	59531.4	61021.8	77678.7	61232	118392	58924.2	49909.2	15.5214	16.8855	17.0636	16.1755	16.5508	16.925	16.8746	16.4478	15.8614	15.897	16.2452	15.902	16.8532	15.8466	15.607	1	1	0	1	1	1	0	1	1	0	1	1
A8C756	Thada	Thyroid adenoma-associated protein homolog	#N/A	#N/A	#N/A	#N/A	#N/A	179013	273783	241825	250919	204221	265864	213582	264605	156817	175079	4750.81	289943	282707	253197	285357	17.4497	18.0627	17.8836	17.9369	17.6398	18.0203	17.7044	18.0135	17.2587	17.4176	12.214	18.1454	18.1089	17.9499	18.1224	1	1	0	1	0	0	0	1	0	0	1	0
Q8C1A5	Thop1	Thimet oligopeptidase	#N/A	#N/A	#N/A	#N/A	#N/A	853024	696048	698636	740210	846879	727085	50317.1	850754	803739	819070	903419	1.10954e+06	812367	1.11487e+06	914346	19.7022	19.4088	19.4142	19.4976	19.6918	19.4718	15.6188	19.6984	19.6164	19.6436	19.785	20.0815	19.6318	20.0884	19.8024	1	0	0	1	0	0	0	1	1	0	0	1
Q71LX4	Tln2	Talin-2	#N/A	#N/A	#N/A	#N/A	#N/A	192912	152789	141483	159334	151677	140348	147819	163704	233769	204071	168157	192824	153370	185001	164909	17.5576	17.2212	17.1103	17.2817	17.2106	17.0987	17.1735	17.3207	17.8347	17.6387	17.3594	17.5569	17.2267	17.4972	17.3313	0	0	1	1	0	0	0	1	1	0	1	1
Q9DBU0	Tm9sf1	Transmembrane 9 superfamily member 1	#N/A	#N/A	#N/A	#N/A	#N/A	94083.2	21774.6	34984.8	28627.5	29184.1	24258.2	22507	25962	20401.7	16662	20552.7	26999.9	98979.8	55572.7	28952.3	16.5216	14.4104	15.0944	14.8051	14.8329	14.5662	14.4581	14.6641	14.3164	14.0243	14.327	14.7207	16.5948	15.7621	14.8214	1	0	1	1	1	1	0	1	0	0	0	0
Q5FWI3	Tmem2	Transmembrane protein 2	#N/A	#N/A	#N/A	#N/A	#N/A	2.73439e+06	12337.2	893395	12136.9	890914	1.5936e+06	71369.1	1.71439e+06	680527	223753	1.15502e+06	854140	873148	724464	295597	21.3828	13.5907	19.7689	13.5671	19.7649	20.6039	16.123	20.7093	19.3763	17.7715	20.1395	19.7041	19.7359	19.4666	18.1733	1	0	0	0	0	1	0	1	0	0	1	0
Q8BM55	Tmem214	Transmembrane protein 214	#N/A	#N/A	#N/A	#N/A	#N/A	2637714	3166474	3.20238e+06	3252037	4614454	3.67328e+06	3.4269e+06	3.68108e+06	4.03361e+06	3.73031e+06	3.47513e+06	3.14439e+06	3155613	3141804	4.0704e+06	21.3309	21.5944	21.6107	21.6329	22.1377	21.8086	21.7085	21.8117	21.9436	21.8309	21.7286	21.5844	21.5895	21.5832	21.9567	1	1	0	0	0	1	0	1	1	0	1	1
Q9DAV9	Tmem38b	Trimeric intracellular cation channel type B	#N/A	#N/A	#N/A	#N/A	#N/A	626307	47976.8	46620.9	642576	53975.3	40188.7	43871.2	23651.8	471987	19679.5	638422	101132	44085.4	422250	54787.3	19.2565	15.55	15.5087	19.2935	15.72	15.2945	15.421	14.5297	18.8484	14.2644	19.2842	16.6259	15.428	18.6877	15.7416	1	0	0	0	0	0	0	0	1	0	0	1
Q9CZX7	Tmem55a	Type 2 phosphatidylinositol 4,5-bisphosphate 4-phosphatase	#N/A	#N/A	#N/A	#N/A	#N/A	176325	183636	190769	163205	218465	164739	169461	124841	259494	242272	156801	157521	169716	189322	182248	17.4279	17.4865	17.5415	17.3163	17.737	17.3298	17.3706	16.9297	17.9853	17.8863	17.2586	17.2652	17.3728	17.5305	17.4755	1	1	0	1	0	0	0	1	1	0	0	0
Q5U405	Tmprss13	Transmembrane protease serine 13	#N/A	#N/A	#N/A	#N/A	#N/A	91164.4	97184.3	106856	106667	120243	529.553	84831.9	117185	121350	96236	94645.9	103676	40071.9	91417.4	120746	16.4762	16.5684	16.7053	16.7028	16.8756	9.04863	16.3723	16.8384	16.8888	16.5543	16.5303	16.6617	15.2903	16.4802	16.8816	1	0	0	1	0	0	0	1	1	0	0	1
Q8K2L8	Trappc12	Trafficking protein particle complex subunit 12	#N/A	#N/A	#N/A	#N/A	#N/A	143836	185242	168701	160423	243007	192578	195920	302140	226906	195028	102011	149243	190600	189352	233023	17.1341	17.4991	17.3641	17.2915	17.8906	17.5551	17.5799	18.2049	17.7917	17.5733	16.6384	17.1873	17.5402	17.5307	17.8301	1	1	0	1	0	1	0	1	1	0	1	1
Q8C7M3	Trim9	E3 ubiquitin-protein ligase TRIM9	#N/A	#N/A	#N/A	#N/A	#N/A	38908.5	65073.9	57411.1	61635.7	58204.3	65319	9091.9	66428.3	56011.6	41145.1	37903	49162.7	36008.7	26452.4	23497.2	15.2478	15.9898	15.809	15.9115	15.8288	15.9952	13.1504	16.0195	15.7734	15.3284	15.21	15.5853	15.1361	14.6911	14.5202	1	0	0	1	0	1	0	1	1	0	0	1
Q99KW3	Triobp	TRIO and F-actin-binding protein	#N/A	#N/A	#N/A	#N/A	#N/A	11880.8	13521.8	13728.2	14484.3	20605.6	18144.7	17904	22356.4	20916.3	11758.4	16286.2	17506.1	21369.1	22082.2	26463.3	13.5363	13.723	13.7449	13.8222	14.3308	14.1473	14.128	14.4484	14.3523	13.5214	13.9914	14.0956	14.3832	14.4306	14.6917	1	1	0	1	0	0	0	1	0	0	1	0
A2ASS6	Ttn	Titin	#N/A	#N/A	#N/A	#N/A	#N/A	722975	773355	694373	642091	494377	712213	702236	760697	490640	533080	940061	921648	737587	731077	801740	19.4636	19.5608	19.4054	19.2924	18.9153	19.4419	19.4216	19.537	18.9043	19.024	19.8424	19.8139	19.4925	19.4797	19.6128	7	1	1	4	1	4	0	4	2	0	2	2
Q91W90	Txndc5	Thioredoxin domain-containing protein 5	#N/A	#N/A	#N/A	#N/A	#N/A	4.86144e+06	7634493	128036	9519376	7117239	8385041	7.96132e+06	8488699	4199274	12211323	10170810	10165244	8739582	9009696	10348505	22.213	22.8641	16.9662	23.1824	22.7629	22.9994	22.9246	23.0171	22.0017	23.5417	23.2779	23.2771	23.0591	23.103	23.3029	0	0	0	1	0	1	0	0	1	0	1	1
Q8C878	Uba3	NEDD8-activating enzyme E1 catalytic subunit	#N/A	#N/A	#N/A	#N/A	#N/A	15975.7	25862.7	3467.82	27649.4	26762.5	26472.1	25546.6	22752.5	21368.3	11690.6	30607.6	22856.6	26127.4	24135.8	32110.4	13.9636	14.6586	11.7598	14.755	14.7079	14.6922	14.6408	14.4737	14.3832	13.5131	14.9016	14.4803	14.6733	14.5589	14.9708	1	0	0	1	0	0	0	1	0	0	1	1
Q6P073	Ube2j2	Ubiquitin-conjugating enzyme E2 J2	#N/A	#N/A	#N/A	#N/A	#N/A	149352	164332	112869	130284	153074	115040	139393	135099	155541	121815	97689.2	110439	132640	153531	144205	17.1884	17.3263	16.7843	16.9913	17.2239	16.8118	17.0888	17.0437	17.2469	16.8943	16.5759	16.7529	17.0172	17.2282	17.1378	1	0	0	0	0	1	0	1	0	0	0	1
Q8BGR9	Ublcp1	Ubiquitin-like domain-containing CTD phosphatase 1	#N/A	#N/A	#N/A	#N/A	#N/A	32721.6	34163.2	34806.1	28983.4	38155.1	35065.9	33537.1	23681.5	50067.2	41597.9	36073.8	27639.1	32033.7	37374.1	32666.2	14.998	15.0602	15.0871	14.8229	15.2196	15.0978	15.0335	14.5315	15.6116	15.3442	15.1387	14.7544	14.9673	15.1898	14.9955	1	0	0	1	0	1	0	1	1	0	1	0
Q6WKZ8	Ubr2	E3 ubiquitin-protein ligase UBR2	#N/A	#N/A	#N/A	#N/A	#N/A	39394	73701.3	76948	54666	64035.3	43946.3	75910.1	62781.3	58518.9	37513	39736.4	52553.9	62954.8	65862.1	69153.5	15.2657	16.1694	16.2316	15.7384	15.9666	15.4235	16.212	15.938	15.8366	15.1951	15.2782	15.6815	15.942	16.0072	16.0775	1	1	0	1	0	1	0	0	1	0	1	1
Q9WUP7	Uchl5	Ubiquitin carboxyl-terminal hydrolase isozyme L5	#N/A	#N/A	#N/A	#N/A	#N/A	10782.2	25250.7	85340.5	18810.6	84672.5	37650	46733.8	40596.9	52817	71108.3	45240.1	71503.5	48441.8	318235	73151.6	13.3964	14.624	16.3809	14.1993	16.3696	15.2004	15.5122	15.3091	15.6887	16.1177	15.4653	16.1257	15.564	18.2797	16.1586	1	0	0	1	0	0	0	0	0	0	0	1
Q6EJB6	Utp14b	U3 small nucleolar RNA-associated protein 14 homolog B	#N/A	#N/A	#N/A	#N/A	#N/A	55278.4	55372.5	78474.7	62666.4	71685.4	78019	94839.9	115942	73848	108877	142309	91847.5	101518	312818	81484.6	15.7544	15.7569	16.2599	15.9354	16.1294	16.2515	16.5332	16.823	16.1723	16.7323	17.1187	16.487	16.6314	18.255	16.3142	0	0	0	1	1	1	0	1	1	0	0	1
Q8CDG3	Vcpip1	Deubiquitinating protein VCIP135	#N/A	#N/A	#N/A	#N/A	#N/A	299194	426731	341098	336304	509774	364749	378981	562878	431239	320491	190744	250575	379254	436232	483791	18.1907	18.703	18.3798	18.3594	18.9595	18.4765	18.5318	19.1025	18.7181	18.2899	17.5413	17.9349	18.5328	18.7347	18.884	0	1	0	1	0	1	0	1	1	0	1	1
Q60931	Vdac3	Voltage-dependent anion-selective channel protein 3	#N/A	#N/A	#N/A	#N/A	#N/A	273697	468249	389790	659935	806279	688707	698089	883850	1.69541e+06	792008	657313	853347	922093	1.0042e+06	749432	18.0622	18.8369	18.5723	19.332	19.6209	19.3935	19.4131	19.7534	20.6932	19.5952	19.3262	19.7028	19.8146	19.9376	19.5154	1	1	1	1	1	1	0	1	1	0	1	1
Q8CC88	Vwa8	von Willebrand factor A domain-containing protein 8	#N/A	#N/A	#N/A	#N/A	#N/A	24988.4	29661.4	22016.2	28988.1	38321.8	24671.5	28033.5	39404.2	44302.1	29679.7	19080.7	27846	26833.2	34641.5	32323.4	14.609	14.8563	14.4263	14.8232	15.2259	14.5906	14.7749	15.2661	15.4351	14.8572	14.2198	14.7652	14.7117	15.0802	14.9803	1	1	1	1	1	1	0	1	1	0	1	1
Q920I9	Wdr7	WD repeat-containing protein 7	#N/A	#N/A	#N/A	#N/A	#N/A	66520.5	100294	73222.8	69005.6	54470.5	65790.9	105818	47939	47642.6	115222	49231.6	54758.3	32681.5	52685.2	47856.5	16.0215	16.6139	16.16	16.0744	15.7332	16.0056	16.6912	15.5489	15.54	16.8141	15.5873	15.7408	14.9962	15.6851	15.5464	1	1	0	1	0	0	0	1	1	0	0	0
Q91XB7	Yif1a	Protein YIF1A	#N/A	#N/A	#N/A	#N/A	#N/A	455582	472866	490344	425068	576444	438297	449852	326230	708564	657569	410232	401103	448029	500343	488988	18.7974	18.8511	18.9034	18.6973	19.1368	18.7415	18.7791	18.3155	19.4345	19.3268	18.6461	18.6136	18.7732	18.9326	18.8994	1	1	0	1	0	1	0	1	1	1	0	1
Q9JJN2	Zfhx4	Zinc finger homeobox protein 4	#N/A	#N/A	#N/A	#N/A	#N/A	30600.7	20497.5	2.049e+06	2661659	1.42443e+06	1.93276e+06	1.79318e+06	77012.3	1643740	1.83297e+06	1.18477e+06	1.50095e+06	10019.3	1.06893e+06	511714	14.9013	14.3232	20.9665	21.3439	20.442	20.8822	20.7741	16.2328	20.6486	20.8058	20.1762	20.5174	13.2905	20.0277	18.965	1	1	0	1	0	1	0	0	0	0	0	1
O54692	Zw10	Centromere/kinetochore protein zw10 homolog	#N/A	#N/A	#N/A	#N/A	#N/A	2.96339e+06	722450	162629	251045	1.72225e+06	2.66934e+06	10032851	1.73758e+06	823731	1.0825e+06	290599	1.49068e+06	10764409	11503031	7.54911e+06	21.4988	19.4625	17.3112	17.9376	20.7159	21.348	23.2582	20.7287	19.6518	20.0459	18.1487	20.5075	23.3598	23.4555	22.8479	2	2	2	2	1	1	0	2	2	0	2	2
Q62523	Zyx	Zyxin	#N/A	#N/A	#N/A	#N/A	#N/A	91999.3	6406.22	10654931	9350.75	10705	5962.96	7485.31	980315	62271.2	26683.5	7019.17	14937.3	11017.1	16278.6	52086.9	16.4893	12.6453	23.345	13.1909	13.386	12.5418	12.8698	19.9029	15.9263	14.7037	12.7771	13.8666	13.4275	13.9907	15.6686	2	1	0	1	0	0	0	2	0	0	1	1
Q9D2Q3		Uncharacterized protein C10orf88 homolog	#N/A	#N/A	#N/A	#N/A	#N/A	383112	676671	599113	337472	821990	1.0393e+06	710718	792827	683627	473924	1039361	607509	985086	737305	687867	18.5474	19.3681	19.1925	18.3644	19.6488	19.9872	19.4389	19.5966	19.3828	18.8543	19.9873	19.2125	19.9099	19.4919	19.3918	1	0	1	1	0	0	1	1	1	0	0	1
P01750		Ig heavy chain V region 102	#N/A	#N/A	#N/A	#N/A	#N/A	69843	200340	184910	55080.1	93550.7	149880	96657.3	154776	99904	347368	163124	168210	166016	99523.4	68373.7	16.0918	17.6121	17.4965	15.7492	16.5135	17.1934	16.5606	17.2398	16.6083	18.4061	17.3156	17.3599	17.341	16.6027	16.0612	0	1	1	1	1	1	0	0	1	0	0	0
[truncated: 18 more columns]

## Sheet: S2
Table S2. Top canonical pathways affected by 8 Gy and 16 Gy irradiation
The score is the negative log of the p-value derived from the Fisher′s Exact test.
Pathwys	8Gy	16 Gy
FXR/RXR Activation	18.3242	18.787
Acute Phase Response Signaling	16.8651	19.5168
LXR/RXR Activation	17.4953	18.3863
Complement System	5.98011	7.11827
Coagulation System	2.30991	7.95212
Atherosclerosis Signaling	3.35768	4.70177
Extrinsic Prothrombin Activation Pathway	1.23313	2.17757
Intrinsic Prothrombin Activation Pathway	0.910735	1.4518
Dendritic Cell Maturation	1.10533	1.14907
Role of Macrophages, Fibroblasts and Endothelial Cells in Rheumatoid Arthritis	1.41555	0.71884
Role of Pattern Recognition Receptors in Recognition of Bacteria and Viruses	1.21621	0.641206
Glioma Invasiveness Signaling	0.719796	1.07757
Sperm Motility	0	1.71377
TR/RXR Activation	1.64478	0
Neuroprotective Role of THOP1 in Alzheimer's Disease	0	1.63948
Erythropoietin Signaling Pathway	1.1391	0.36627
Actin Cytoskeleton Signaling	0.466143	0.983772
Adrenomedullin signaling pathway	1.06626	0.36627
Role of Tissue Factor in Cancer	0.591184	0.776418
Synaptogenesis Signaling Pathway	0	1.281
Glucocorticoid Receptor Signaling	0.252509	0.844836
Caveolar-mediated Endocytosis Signaling	0	1.07757
Bladder Cancer Signaling	0	0.891469
IL-15 Production	0	0.756394
Gα12/13 Signaling	0	0.719535
p70S6K Signaling	0	0.719535
Synaptogenesis Signaling Pathway	0	1.34143

## Sheet: S3
Table S3. Associated heart disease in serum proteom after 8 Gy and 16 Gy irradiation
The score is the negative log of the p-value derived from the Fisher′s Exact test.
Diseases	8Gy	16 Gy
Myocardial infarction	0	9.49981
Acute myocardial infarction	2.89436	9.15303
Coronary artery disease	1.84392	7.38163
Disorder of coronary artery	0	7.05802
Acute ST-elevation myocardial infarction	0	5.49481
Right ventricular dysfunction	0	4.03914
Dysfunction of heart	0	3.87021
Recurrent myocardial infarction	0	3.66102
Hypertrophy of heart	0.22568	3.57534
Thrombosis of heart	0	3.56481
Ventricular dysfunction	0	3.21792
Stenosis of cardiac valve	0	3.07318
Non-ST elevation myocardial infarction	0	3.03891
Failure of heart	0	2.61504
Fibrosis of heart	2.25	2.3513
Stage II acute myocardial infarction	2.45554	2.30189
Rupture of heart ventricle	0	2.30189
Dilation of right ventricle	0	2.30189
Rupture of heart ventricle	0	2.30189
Interstitial fibrosis of heart	0	2.17473
Susceptibility to coronary artery disease	0	2.12633
Ventricular hypertrophy	0	2.05273
Spontaneous coronary artery disease	0	2.00192
Cardiac death	0	1.74667
Damage of heart	0	1.73677
Left ventricular dysfunction	0	1.55186
Hypertrophy of left ventricle	0	1.52403
Proliferation of ventricular myocytes	0	1.35615
Injury of myocardium	4.20357	0
Reperfusion injury of myocardium	2.45554	0
Proliferation of cardiac fibroblasts	1.50723	0

## Sheet: S4
Table S4. Top protein netwoksaffected by 8 Gy and 16 Gy irradiation
The score is the negative log of the p-value derived from the Fisher′s Exact test.
ID	Analysis	Score	Focus Molecules	Top Diseases and Functions
1	8Gy	51	20	LDL metabolism, Organismal Injury and Abnormalities, Protein Synthesis
1	16 Gy	41	18	Cardiovascular Disease, LDL metabolism, Protein Synthesis
2	16 Gy	22	11	Humoral Immune Response, Inflammatory Response, Nervous System Development and Function
3	16 Gy	20	10	Cellular Movement, Hematological System Development and Function, Organismal Injury and Abnormalities
4	16 Gy	20	10	Connective Tissue Disorders, Molecular Transport, Organismal Injury and Abnormalities
2	8Gy	16	8	Dermatological Diseases and Conditions, Immunological Disease, Inflammatory Disease
3	8Gy	16	8	Carbohydrate Metabolism, Cellular Assembly and Organization, Small Molecule Biochemistry
4	8Gy	11	6	Cell-To-Cell Signaling and Interaction, Inflammatory Response, Organismal Injury and Abnormalities
5	16 Gy	8	5	Cellular Assembly and Organization, Lipid Metabolism, Tissue Development
6	16 Gy	5	3	Humoral Immune Response, Immunological Disease, Protein Synthesis

## Sheet: S5
Table S5. Top upstream regulators affected by 8 Gy and 16 Gy irradiation
The score is the negative log of the p-value derived from the Fisher′s Exact test.
Regulators	8Gy	16 Gy
TGFB1	7.33319	16.2065
IL6	8.06333	10.0631
HNF1A	10.4534	6.38949
PPARA	5.57899	10.6946
ZNF106	7.83584	7.0429
Hmgn3	8.63408	4.17311
HNF4A	7.26488	4.76313
AGT	4.71472	6.6283
C3	4.85734	5.67479
SMAD3	5.00812	5.15864
ST8SIA1	3.19285	6.65774
CSTF2	5.02909	4.71838
CEBPB	4.9972	4.67275
PPARD	4.04693	5.41371
IFNG	3.69435	5.55684
APP	5.29411	3.87272
TP73	4.08082	5.04593
HRAS	2.15767	6.9467
B4GALNT1	3.61904	5.35532
FOXA2	5.36	3.41511
GPD1	4.62263	4.01063
SLC25A13	4.6045	3.99277
IL10RA	2.64043	5.92098
NEUROG1	5.26003	3.21223
FST	5.20726	3.1737
SREBF1	4.03896	4.31578
OSM	4.24181	4.05573
NRAS	3.29107	4.83144
HRH3	4.23641	3.77454
ZNF202	3.23582	4.76029
ERBB3	2.94306	4.95244
Collagen(s)	2.53121	5.2814
PPARGC1A	2.37102	5.36315
LEPR	4.75281	2.92132
MSH2	3.95287	3.64347
STAT3	3.06686	4.52448
NCOR-LXR-Oxysterol-RXR-9 cis RA	3.03991	4.4594
SMAD4	2.98643	4.37285
IL1B	2.7865	4.48664
KDM6A	0	7.25713
Igha	3.76979	3.46083
CFB	4.6377	2.54795
ELL2	3.81562	3.35769
TP53	1.70327	5.39558
C1QA	2.881	4.21653
ARNT2	2.22138	4.84331
TNF	2.81353	4.22279
HTT	3.60403	3.35716
MAPT	4.33057	2.57982
SIM1	2.17047	4.73872
IL13	2.97679	3.92125
APOB	2.77249	4.0512
VCAN	2.48129	4.17403
RARB	2.43122	4.08968
CX3CL1	2.72494	3.38265
ERBB4	1.9649	4.12222
SH2D1A	3.19285	2.88609
HNRNPA2B1	3.86528	2.20161
CEBPA	3.82829	2.21799
Tcf 1/3/4	1.97112	4.02154
BRD2	2.42428	3.52295
NCOA2	2.65475	3.28955
MTOR	2.41313	3.51123
KDM1A	2.39613	3.48571
LPL	2.37562	3.44937
FXR ligand-FXR-Retinoic acid-RXRα	1.3585	4.4594
IgG	2.14859	3.61363
LIPC	4.06152	1.69427
BIRC5	2.34471	3.40267
NR1H2	3.09384	2.64667
RELA	2.82894	2.89777
Nr1h	2.55689	3.15986
PSEN1	3.17295	2.47573
GATA2	1.42236	4.06678
SMARCB1	3.51034	1.94879
CCR2	1.75158	3.68697
CPSF1	2.74737	2.59356
CFD	2.74737	2.59356
CSTF1	2.74737	2.59356
CFI	2.74737	2.59356
Brd4	3.50183	1.81427
PRDM1	2.93606	2.36695
POU2F1	2.86917	2.42687
HNF1B	2.86917	2.42687
MTTP	2.77249	2.46857
MYC	2.23909	2.99231
ABCA4	1.70977	3.46083
IL1	1.60097	3.56325
Ap2	2.72309	2.41961
AIRE	3.37063	1.73015
HIF1A	2.06179	2.98416
AR	1.76069	3.27835
ESR1	1.924	3.10558
IKBKG	2.72494	2.28628
NR2F1	2.65409	2.35126
INPP5D	2.65409	2.35126
IL22	2.71593	2.27751
Tgf beta	0	4.95438
LXR ligand-LXR-Retinoic acid-RXRα	1.63797	3.31052
IKBKB	1.8245	3.06761
SCAP	1.99374	2.87354
RXRA	2.69697	2.13863
NCOA1	2.6295	2.1935
HBEGF	2.53121	2.22969
CTNNB1	2.18758	2.56769
ZFHX3	1.94624	2.80211
ALAS2	2.44672	2.29307
MYO1C	2.44672	2.29307
ANGPT2	0	4.72739
LIF	0	4.71612
TCF	1.92802	2.77471
PDGF BB	0	4.69677
TARDBP	2.47601	2.17514
ABCA1	2.47601	2.17514
MED1	1.48334	3.1393
CSF2	2.60607	1.94515
PLAU	0	4.51282
MUC4	1.47543	2.97389
Growth hormone	0	4.44137
IL1A	1.99731	2.42142
MED26	2.27101	2.11753
PABPC1	2.27101	2.11753
Ly6a (includes others)	2.27101	2.11753
BAG4	2.27101	2.11753
RBFOX1	2.27101	2.11753
CD24	1.79584	2.57616
THRB	2.84606	1.48426
SCGB1A1	1.43271	2.88609
NR1H4	1.3682	2.90381
FOS	2.43861	1.79091
NOS2	1.3514	2.86942
NFE2L2	2.02625	2.17901
CETP	1.39396	2.80661
MBD1	1.39396	2.80661
C4A/C4B	4.18596	0
let-7a-5p (and other miRNAs w/seed GAGGUAG)	1.33905	2.84415
CDH1	0	4.18109
STAT1	1.55757	2.61753
BRD3	2.14645	1.99313
SCIN	2.14645	1.99313
COL18A1	0	4.10307
FGF19	0	4.10307
ONECUT1	1.85682	2.23704
TAF4B	1.34184	2.69998
NFKB1	0	3.99348
BGN	1.32583	2.66726
CHUK	2.18718	1.76679
HLA-DR	2.04992	1.89676
CSF	2.04992	1.89676
CDH11	1.31041	2.63579
PPARG	1.9049	2.03275
EBF1	1.62032	2.31301
TEAD4	0	3.92327
LINC01139	3.85645	0
ENG	0	3.83815
SYVN1	1.56802	2.2347
CLEC4M	1.97112	1.81813
CR1	1.97112	1.81813
DOHH	1.97112	1.81813
IGLL1/IGLL5	1.97112	1.81813
CD79B	1.97112	1.81813
CFH	1.97112	1.81813
let-7	2.09575	1.67941
TERT	1.55688	2.21803
STAT6	2.14993	1.62409
NR1H3	2.08549	1.66962
MTPN	2.02368	1.73015
IL6ST	3.70874	0
CD44	0	3.70721
BDNF	1.67341	1.99715
S100A4	0	3.65635
APOBEC1	1.90455	1.75172
CD79A	1.90455	1.75172
FBLN5	1.90455	1.75172
miR-122-5p (miRNAs w/seed GGAGUGU)	3.64878	0
NFkB (complex)	0	3.63401
SLC13A1	1.92802	1.63664
TEAD	0	3.54727
CD8A	1.84693	1.69427
FALEC	1.84693	1.69427
EFNA5	0	3.52295
FGF1	0	3.52073
TWIST1	1.44443	2.04987
Hif1	3.48464	0
Bvht	3.48464	0
IGFBP2	0	3.47341
ESR2	0	3.46832
DGCR5	0	3.46083
CD36	1.8674	1.57752
GPR183	1.79616	1.64366
Ccl6	1.79616	1.64366
TFCP2	3.43343	0
MYF6	1.85912	1.56945
PSEN2	1.85092	1.56146
CEBPD	1.8428	1.55356
ETV6	0	3.38236
ITGB5	1.75078	1.59845
QKI	0	3.33581
ITGB1	0	3.33539
EGF	0	3.33444
estrogen receptor	0	3.31193
Mmp	0	3.31052
NR4A1	1.84458	1.44123
CSF1	0	3.28135
miR-142-3p (and other miRNAs w/seed GUAGUGU)	1.70977	1.5576
APOA2	1.70977	1.5576
VLDLR	1.70977	1.5576
GALNT3	0	3.24429
PECAM1	0	3.24429
COL9A1	0	3.24429
GNA15	1.75878	1.47188
ERBB2	0	3.22121
Rxr	1.75158	1.4649
NRG2	0	3.21223
BCL2L1	0	3.21223
PAK4	1.67235	1.52035
PLTP	1.67235	1.52035
Col17a1	1.67235	1.52035
DBI	1.67235	1.52035
LECT2	1.67235	1.52035
SOX4	1.32293	1.86848
EFNA1	0	3.13636
RBBP7	1.63797	1.48613
MYCN	0	3.08784
TEAD1	0	3.08246
MMP2	0	3.08246
TAZ	3.08154	0
NCAM1	0	3.07193
LIPE	1.67658	1.39223
ADAM17	0	3.06501
CBS/CBSL	1.60616	1.45449
APOA4	1.60616	1.45449
BET	1.60616	1.45449
PIAS3	1.60616	1.45449
MGAT3	1.60616	1.45449
HNF4G	1.60616	1.45449
Hnf3	1.60616	1.45449
PRDX1	1.60616	1.45449
PTBP1	1.60616	1.45449
RUNX2	1.67012	1.38597
SMURF2	0	3.02148
MECP2	1.65105	1.36755
CREB3L3	3.00564	0
HNF4α dimer	1.57658	1.42507
NR5A2	2.99881	0
SIRT1	1.37889	1.61436
PGR	0	2.98263
PTH	0	2.97514
DYSF	0	2.96541
KLF4	0	2.95731
HMGN1	2.94102	0
NFKBIA	1.35427	1.58253
Esrra	2.93221	0
POR	0	2.93015
HOXA10	0	2.91254
PTP4A1	2.90027	0
FKBP4	1.52298	1.37179
ACKR3	2.85253	0
TP63	0	2.85144
GLIS2	1.49853	1.34751
FDFT1	1.49853	1.34751
CD46	1.49853	1.34751
LCAT	0	2.84541
NFIX	0	2.84541
RAPGEF3	0	2.84541
Stat3-Stat3	2.82499	0
APOE	0	2.81869
MAP2K1	0	2.81113
Fibrin	0	2.80661
RHOJ	1.47543	1.32457
PTK2B	1.47543	1.32457
mir-203	1.47543	1.32457
LIPG	1.47543	1.32457
CR1L	2.79833	0
IL23A	2.79833	0
RASSF1	0	2.78833
JUN	0	2.77964
LEP	2.77718	0
EGFR	0	2.76212
IL21R	1.45353	1.30283
STAP2	1.45353	1.30283
IL5	2.75585	0
C2	2.74737	0
FMOD	2.74737	0
PKD1	0	2.7395
LINC00963	0	2.73403
EIF4E	0	2.70121
HDL-cholesterol	2.69945	0
FN1	0	2.67873
MBTD1	2.67646	0
MAC	0	2.66726
ACOX1	2.65475	0
SMAD2	0	2.64667
PTGER2	0	2.63462
T3-TR-RXR	2.61107	0
miR-542-5p (miRNAs w/seed CGGGGAU)	0	2.59356
Scgb1b27 (includes others)	0	2.59356
TSPAN10	0	2.59356
CHMP6	0	2.59356
GAK	0	2.59356
FENDRR	0	2.59356
Flotillin	0	2.59356
PPP1R3A	0	2.59356
DNAJA4	0	2.59356
ARAP1	0	2.59356
VPS25	0	2.59356
Frizzled	0	2.59356
FCHSD2	0	2.59356
TNS4	0	2.59356
TSPAN5	0	2.59356
TBC1D16	0	2.59356
TRI-AAT9-1	0	2.59356
SNORD21	0	2.59356
PPP2R5E	0	2.59356
PACSIN2	0	2.59356
RANBP2	0	2.59356
HDLBP	0	2.59356
TSPAN17	0	2.59356
ALYREF	0	2.59356
PRR13	0	2.59356
TSPAN15	0	2.59356
DEGS1	0	2.59356
Raet1d/Raet1e	0	2.59356
TSPAN14	0	2.59356
PCGEM1	2.59037	0
P38 MAPK	0	2.56719
caspase	0	2.54795
RAC2	2.53121	0
LDLR	0	2.52399
ITGAV	0	2.52063
NOSTRIN	0	2.52063
PRKG1	0	2.52063
WT1	0	2.50417
NR1I2	2.50345	0
NCF1	0	2.49419
C3AR1	2.494	0
TGFB2	0	2.47796
PLAT	0	2.46857
HBG1	2.44672	0
ZNF224	2.44672	0
ADGRV1	2.44672	0
ITGAM	0	2.44373
LRP1	2.44116	0
ERK	0	2.44007
NCSTN	0	2.41961
IL4	0	2.41349
SRC	0	2.40707
SERPINE1	0	2.37341
TWIST2	0	2.37341
OGA	0	2.36301
PRKN	0	2.35126
CARM1	0	2.35126
KLF11	0	2.33119
Pln	2.32969	0
THBS1	0	2.32969
FGFR2	0	2.32206
AGTR1	0	2.30868
NRG1	0	2.29759
APOC1	0	2.29307
IBSP	0	2.29307
EIF4E2	0	2.29307
H60a	0	2.29307
Raet1a	0	2.29307
NTN4	0	2.29307
MIR4767	0	2.29307
Nedd4	0	2.29307
AFM	0	2.29307
RBM17	0	2.29307
CELA1	0	2.29307
hyaluronidase	0	2.29307
Raet1b	0	2.29307
PLPP3	0	2.29307
FBLIM1	0	2.29307
WASHC1	0	2.29307
ARSB	0	2.29307
FERMT2	0	2.29307
AP1M1	0	2.29307
TTC7A	0	2.29307
EFNA4	0	2.2882
CASR	0	2.28628
BNIP3L	2.28622	0
IL1R1	2.28622	0
F2	0	2.27525
CYP2C9	2.27101	0
KRT5	2.27101	0
NIBAN2	2.27101	0
ZHX2	2.27101	0
Laminin (complex)	0	2.26822
ELANE	0	2.26822
POSTN	0	2.26822
EFNA3	0	2.26822
C5AR1	2.25848	0
PLN	2.23166	0
GPS2	2.23166	0
CTBP1	0	2.22969
PRL	0	2.221
NR3C2	0	2.21803
Hbb-b2	0	2.21109
YAP1	0	2.19992
CIP2A	2.19303	0
CAV1	0	2.18544
SCARB1	0	2.17514
PROC	0	2.17514
DMD	2.16496	0
PI3K (complex)	0	2.14865
AKT1	0	2.14865
SIX4	2.14645	0
CTCFL	2.14645	0
PKM	2.14425	0
SNAI1	0	2.13832
IFNAR1	0	2.13832
HIPK2	2.1325	0
PLK1	0	2.12406
TEAD2	0	2.12406
VEGFA	0	2.12376
KDM8	2.12092	0
IFI30	0	2.11753
PIK3C2B	0	2.11753
myosin-light-chain kinase	0	2.11753
COL3A1	0	2.11753
PVALB	0	2.11753
KLHL42	0	2.11753
SNX1	0	2.11753
RPS6KA	0	2.11753
SEMA3D	0	2.11753
Ap1 gamma	0	2.11753
CPEB3	0	2.11753
GALNT2	0	2.11753
COL7A1	0	2.11753
ERK1/2	0	2.10905
TEAD3	0	2.10773
ROCK	0	2.07605
MMP1	0	2.07605
miR-155-5p (miRNAs w/seed UAAUGCU)	0	2.06411
CAT	0	2.06067
IL2RG	0	2.06067
DCN	0	2.06067
SFTPA1	2.05479	0
PTEN	0	2.05239
SSBP1	2.04992	0
HEPH	2.04992	0
ITIH2	2.04992	0
Hdac	0	2.04987
PTPN6	0	2.04558
CBL	0	2.04558
MRTFB	0	2.03582
JUND	2.03391	0
PAX5	0	2.03078
MAP2K7	0	2.03078
SERPINF1	0	2.03078
EFNA2	0	2.03078
APOA1	0	2.01624
PTK2	0	2.00197
DNMT3A	0	2.00149
RAPGEF4	0	1.99313
LPAR3	0	1.99313
APLP2	0	1.99313
mir-431	0	1.99313
Metalloprotease	0	1.99313
RRM2	0	1.99313
MTSS1	0	1.99313
NDST2	0	1.99313
GGT1	0	1.99313
PLCD4	0	1.99313
Pld	0	1.99313
CTNNAL1	0	1.99313
LRRFIP1	0	1.99313
PGRMC1	0	1.99313
PKIA	0	1.99313
TSPAN33	0	1.99313
GLIPR2	0	1.99313
PDE4A	0	1.99313
HUNK	0	1.99313
ADAMTS1	0	1.99313
COL5A1	0	1.99313
CCL20	0	1.99313
IFN Beta	0	1.98806
IL11	0	1.98795
MYB	0	1.96824
KITLG	1.96492	0
RHO	0	1.96065
IL3	0	1.94474
NKX2-1	0	1.92341
OTX2	0	1.92139
GSTO1	0	1.92139
mir-27	0	1.92139
mir-122	1.91907	0
MBD2	0	1.90873
Nc2	0	1.89676
Foxe3	0	1.89676
AQP3	0	1.89676
GLS	0	1.89676
ILF2	0	1.89676
ZIC1	0	1.89676
EAF2	0	1.89676
Cox5b	0	1.89676
RFXANK	0	1.89676
Gpcr	0	1.89676
NAA10	0	1.89676
LGMN	0	1.89676
antioxidant	0	1.89676
SHH	0	1.89253
EGR1	0	1.89253
miR-1-3p (and other miRNAs w/seed GGAAUGU)	0	1.88646
MAPK14	0	1.88646
NCOR1	1.88425	0
PDGFB	0	1.88401
TBP	0	1.88401
KRAS	1.87979	0
Immunoglobulin	0	1.87889
MYD88	1.87755	0
Collagen type I (complex)	0	1.87194
F3	0	1.87194
COLQ	0	1.87194
miR-21-5p (and other miRNAs w/seed AGCUUAU)	0	1.86006
ID1	0	1.84835
CDK4/6	0	1.84835
TRAF6	0	1.84835
TBL1XR1	1.84693	0
miR-2392 (miRNAs w/seed AGGAUGG)	1.84693	0
UBR1	1.84693	0
mir-2392	1.84693	0
MKNK1	1.8428	0
FBXW7	0	1.83682
LGALS1	0	1.83682
EDN1	0	1.83344
STK11	1.82848	0
CXCL12	0	1.82771
Sos	0	1.82771
KDM3B	0	1.82546
TCF3	0	1.82276
TGFBR2	0	1.82202
LINC00842	0	1.81813
Ampa Receptor	0	1.81813
NET1	0	1.81813
LRIG1	0	1.81813
ZMYND10	0	1.81813
RAP1A	0	1.81813
RYK	0	1.81813
AQP11	0	1.81813
ERAP1	0	1.81813
Pzp	0	1.81813
SPRR5	0	1.81813
RNF17	0	1.81813
Igf	0	1.81813
DNAJA3	0	1.81813
SF1	0	1.81813
BICC1	0	1.81813
Rhox4b (includes others)	0	1.81813
IL33	1.81657	0
TCR	0	1.81122
ELAVL1	0	1.80513
EPO	1.8048	0
miR-199a-5p (and other miRNAs w/seed CCAGUGU)	0	1.80323
UBR2	1.79616	0
STK40	0	1.79236
TFAP2C	0	1.79236
EHMT1	1.7808	0
Akt	0	1.77724
MAPK1	0	1.76982
MMP9	0	1.76062
ZNF100	0	1.75172
PTK6	0	1.75172
ZNF528	0	1.75172
Gm26313	0	1.75172
NKX3-2	0	1.75172
ZNF429	0	1.75172
PDE4D	0	1.75172
HTR2A	0	1.75172
RASSF8	0	1.75172
ZNF652	0	1.75172
ITGB8	0	1.75172
AGR2	0	1.75172
ZNF431	0	1.75172
LDHB	0	1.75172
PGK1	0	1.75172
ZNF708	0	1.75172
KLF17	0	1.75172
FNIP1	0	1.75172
PIK3C3	0	1.75172
MCM7	0	1.75172
HNRNPR	0	1.75172
ZNF85	0	1.75172
ABCC4	0	1.75172
P2RY1	0	1.75172
IFNGR	0	1.75172
ZNF254	0	1.75172
PTBP3	0	1.75172
TSC22D1	0	1.75172
VIPAS39	0	1.75172
LPAR2	0	1.75172
Eda	0	1.75172
ZNF665	0	1.75172
ZNF43	0	1.75172
DICER1	1.75163	0
SLC5A5	1.75078	0
RETNLB	0	1.75033
Jnk	0	1.74552
GAST	0	1.73015
MBD3	0	1.73015
PTHLH	0	1.73015
mir-17	0	1.73015
PPP3CA	0	1.73015
TGFA	0	1.73015
Pkc(s)	0	1.7247
CNTF	0	1.72026
BMP4	0	1.71446
ETS1	0	1.71446
CAMK2G	1.70977	0
DYRK1B	1.70977	0
NDP	1.70977	0
MAPK3	0	1.70086
TAL1	0	1.69928
ARNT	1.69631	0
TGM2	0	1.69427
PKP2	0	1.69427
MIA	0	1.69427
ZNF91	0	1.69427
H3-3A/H3-3B	0	1.69427
CLTC	0	1.69427
ONECUT2	0	1.69427
ERCC4	0	1.69427
ULBP1	0	1.69427
EMX2	0	1.69427
L-type Calcium Channel	0	1.69427
CYP4A11	0	1.69427
CYTOR	0	1.69427
S100A10	0	1.69427
Rfx5	0	1.69427
TAPBP	0	1.69427
IL6R	0	1.69134
CCN1	0	1.69134
FEV	0	1.68195
C5	1.67658	0
AREG	0	1.67266
TAC1	0	1.67266
GATA5	1.67235	0
LMO4	1.67235	0
NGF	0	1.66962
EPAS1	0	1.66476
mir-29	0	1.6635
Hsp90	0	1.6635
Ige	1.66321	0
HSF1	0	1.65993
XBP1	0	1.65993
DSCAML1	0	1.65444
APH1A	0	1.64366
ZIC2	0	1.64366
ERRFI1	0	1.64366
EDA	0	1.64366
HGS	0	1.64366
RECK	0	1.64366
MCAM	0	1.64366
HTR7	0	1.64366
TPSAB1/TPSB2	0	1.64366
WNT5B	0	1.64366
PSMB9	0	1.64366
PRMT6	0	1.64366
RUNX1T1	0	1.64366
CTNND1	0	1.64366
ZBED2	0	1.64366
HTRA1	0	1.64366
REL	0	1.64083
Complement	1.63797	0
SLC4A1	1.63797	0
AK1	1.63797	0
GDF2	0	1.63664
Hbb-b1	0	1.6279
ZEB1	0	1.6279
ADAM10	0	1.6279
DSCAM	0	1.61073
TAF4	0	1.61073
COL6A1	1.60616	0
ACVR1B	1.60616	0
Ifnar	0	1.60228
SPIB	0	1.60228
VDR	0	1.5992
LAMP2	0	1.59845
CTTN	0	1.59845
HSP90AA1	0	1.59845
GPX8	0	1.59845
UBASH3A	0	1.59845
CXCL16	0	1.59845
CYBA	0	1.59845
MIR320	0	1.59845
PRKCH	0	1.59845
PARP	0	1.59845
AEBP1	0	1.59845
GFPT1	0	1.59845
CCN4	0	1.59845
IGF2R	0	1.59845
ZGPAT	0	1.59845
N4BP1	0	1.59845
NAP1L1	0	1.59845
ETV5	0	1.57752
PPARα-RXRα	1.57658	0
RARA	1.5667	0
RUNX1	0	1.56366
Pdgf (complex)	0	1.56146
POMC	0	1.56146
RLIM	0	1.5576
GNRHR	0	1.5576
Mcpt4	0	1.5576
mGluR	0	1.5576
METTL14	0	1.5576
HOXA-AS2	0	1.5576
AIMP2	0	1.5576
MSI2	0	1.5576
APOH	0	1.5576
H3C14	0	1.5576
MCL1	0	1.5576
ATP6AP2	0	1.5576
TNFSF10	0	1.55356
CYP19A1	0	1.55356
CAMK2D	1.54893	0
AQP1	1.54893	0
ORAI1	1.54893	0
FCGR1A	1.54893	0
STIM1	1.54893	0
GATA4	0	1.54637
INSIG1	0	1.54575
TFAP2A	0	1.54575
F2R	0	1.54575
TCF12	0	1.53036
HMGA1	1.52976	0
SOD1	0	1.52521
UCP2	1.52298	0
LGALS3BP	0	1.52035
ALOX12	0	1.52035
C9	0	1.52035
CLCA2	0	1.52035
MBNL1	0	1.52035
ITGA3	0	1.52035
ELN	0	1.52035
SERPINA3	0	1.52035
CCAT1	0	1.52035
Il8r	0	1.52035
miR-150-5p (and other miRNAs w/seed CUCCCAA)	0	1.52035
SH3KBP1	0	1.52035
KRIT1	0	1.52035
FOXO1	0	1.50675
JUNB	1.5036	0
NOTCH1	0	1.50043
HOTAIRM1	1.49853	0
PDK4	1.49853	0
Pdgfr	0	1.48613
PTGER1	0	1.48613
APLNR	0	1.48613
LAMA2	0	1.48613
PDGFRB	0	1.48613
CDK7	0	1.48613
USP8	0	1.48613
mir-379	0	1.48613
Ahr-Arnt	0	1.48613
OPRM1	0	1.48613
KAT5	0	1.48607
LDL	0	1.48426
TSC2	1.48334	0
RORC	1.48334	0
SOX2	0	1.47787
CD38	1.47341	0
EGLN	1.4685	0
NR3C1	0	1.45712
ADAM15	0	1.45449
RGCC	0	1.45449
COX4I1	0	1.45449
GALNT6	0	1.45449
ILF3	0	1.45449
MEG3	0	1.45449
XRCC5	0	1.45449
Collagen Alpha1	0	1.45449
IDH2	0	1.45449
LOXL2	0	1.45449
WNT3	0	1.45449
LAMC1	0	1.45449
TRAIP	1.45353	0
PIM2	1.45353	0
HNRNPA1	1.45353	0
DUSP1	0	1.45112
mir-21	0	1.44506
RAC1	0	1.44433
BHLHE40	0	1.4376
HDAC1	0	1.43742
STAT5B	0	1.43742
COL2A1	1.43271	0
ULK4	1.43271	0
TNFRSF13B	1.43271	0
FUT8	1.43271	0
DDIT3	0	1.43094
S100A9	1.43037	0
PDE5A	0	1.42507
TCF/LEF	0	1.42507
ST6GAL1	0	1.42507
TAP1	0	1.42507
TINCR	0	1.42507
PROM1	0	1.42507
mir-322	0	1.42507
PRKRA	0	1.42507
SLC2A1	0	1.42507
CDH2	0	1.42507
RXFP2	0	1.42507
miR-96-5p (and other miRNAs w/seed UUGGCAC)	0	1.42507
APBB1	0	1.42507
GTF2I	0	1.42507
ITIH1	0	1.42507
SMC3	0	1.42507
TGFBR3	0	1.42507
NUP62	0	1.42507
SPTLC2	0	1.42507
TGFB3	0	1.42434
Insulin	0	1.42236
DIO3	1.41658	0
SPI1	0	1.41487
Tnf receptor	1.41289	0
CLDN7	0	1.4049
PSMB11	0	1.4049
PMP22	0	1.39758
C1q	0	1.39758
MIR101	0	1.39758
PLCG1	0	1.39758
ZNF148	0	1.39758
DIRAS3	0	1.39758
RHOB	0	1.39758
OSBPL8	0	1.39758
Pkg	1.39396	0
HTATIP2	1.39396	0
Cbp/p300	1.39396	0
NFE2	1.39396	0
miR-18a-5p (and other miRNAs w/seed AAGGUGC)	1.39396	0
SULT1E1	1.39396	0
RAG1	1.39396	0
TNFAIP6	1.39396	0
SIX5	1.37585	0
RUNX3	0	1.37364
TARBP2	0	1.37179
NEDD4	0	1.37179
mir-194	0	1.37179
GPI	0	1.37179
AQP7	0	1.37179
DROSHA	0	1.37179
NBEAL2	0	1.37179
IL19	0	1.37179
WNT5A	0	1.36151
COMMD1	1.3585	0
MAFK	1.3585	0
RNF20	1.3585	0
Gm21596/Hmgb1	1.3585	0
P2RY2	1.3585	0
PCYT1A	1.3585	0
IGF1	0	1.35691
PRKAA2	0	1.34959
NCR2	0	1.34751
LYL1	0	1.34751
DEF6	0	1.34751
VGLL3	0	1.34751
CXCL3	0	1.34751
FZD8	0	1.34751
Fus	1.34184	0
MTA2	1.34184	0
ADAMTS12	1.34184	0
RORA	1.32693	0
JUN/JUNB/JUND	1.32583	0
mir-148	1.32583	0
RNY3	1.32583	0
EPHA2	0	1.32457
SULF2	0	1.32457
miR-19b-3p (and other miRNAs w/seed GUGCAAA)	0	1.32457
CTBP2	0	1.32457
DAG1	0	1.32457
PHLPP1	0	1.32457
NUMB	0	1.32457
HDAC4	0	1.31501
VHL	0	1.31501
ELOVL5	1.31041	0
collagen type i (family)	1.31041	0
IRF8	0	1.30386
CSNK2A1	0	1.30283
HULC	0	1.30283
NONO	0	1.30283
KLF10	0	1.30283
NAB2	0	1.30283
HRG	0	1.30283
SAV1	0	1.30283
RND3	0	1.30283
HOXD3	0	1.30283
PTP4A3	0	1.30283
mir-192	0	1.30283
STAU1	0	1.30283
PPP3CA	0	1.73015
TGFA	0	1.73015
Pkc(s)	0	1.7247
zinc	0	1.72026
CNTF	0	1.72026
BMP4	0	1.71446
ETS1	0	1.71446
fluoxetine	0	1.7105
romidepsin	0	1.7105
PP2/AG1879 tyrosine kinase inhibitor	0	1.7105
CAMK2G	1.70977	0
enoxacin	1.70977	0
DYRK1B	1.70977	0
NDP	1.70977	0
ethanol	0	1.70509
MAPK3	0	1.70086
TAL1	0	1.69928
ARNT	1.69631	0
TGM2	0	1.69427
PKP2	0	1.69427
MIA	0	1.69427
ZNF91	0	1.69427
H3-3A/H3-3B	0	1.69427
CLTC	0	1.69427
ponesimod	0	1.69427
ONECUT2	0	1.69427
ERCC4	0	1.69427
ULBP1	0	1.69427
P1,P4-Di(adenosine-5') tetraphosphate	0	1.69427
EMX2	0	1.69427
L-phenylalanine	0	1.69427
L-type Calcium Channel	0	1.69427
fingolimod phosphate	0	1.69427
12(S)-hydroxyeicosatetraenoic acid	0	1.69427
CYP4A11	0	1.69427
CYTOR	0	1.69427
S100A10	0	1.69427
dihematoporphyrin ether	0	1.69427
Rfx5	0	1.69427
TAPBP	0	1.69427
maslinic acid	0	1.69134
IL6R	0	1.69134
CCN1	0	1.69134
FEV	0	1.68195
C5	1.67658	0
epigallocatechin-gallate	0	1.6745
AREG	0	1.67266
TAC1	0	1.67266
GATA5	1.67235	0
LMO4	1.67235	0
NGF	0	1.66962
EPAS1	0	1.66476
mir-29	0	1.6635
Hsp90	0	1.6635
Ige	1.66321	0
HSF1	0	1.65993
XBP1	0	1.65993
DSCAML1	0	1.65444
AICAR	0	1.65444
APH1A	0	1.64366
ZIC2	0	1.64366
ERRFI1	0	1.64366
EDA	0	1.64366
HGS	0	1.64366
RECK	0	1.64366
8,9-epoxyeicosatrienoic acid	0	1.64366
MCAM	0	1.64366
salinomycin	0	1.64366
HTR7	0	1.64366
7,8-dihydro-7,8-dihydroxybenzo(a)pyrene 9,10-oxide	0	1.64366
acrylamide	0	1.64366
brimonidine	0	1.64366
tannic acid	0	1.64366
TPSAB1/TPSB2	0	1.64366
WNT5B	0	1.64366
PSMB9	0	1.64366
PRMT6	0	1.64366
RUNX1T1	0	1.64366
CTNND1	0	1.64366
ZBED2	0	1.64366
MK2 inhibitory peptide	0	1.64366
HTRA1	0	1.64366
REL	0	1.64083
bempedoic acid	1.63797	0
Complement	1.63797	0
SLC4A1	1.63797	0
AK1	1.63797	0
GDF2	0	1.63664
Hbb-b1	0	1.6279
ZEB1	0	1.6279
ADAM10	0	1.6279
5-fluorouracil	1.62344	0
DSCAM	0	1.61073
TAF4	0	1.61073
prednisolone	0	1.6083
pyruvic acid	1.60616	0
COL6A1	1.60616	0
ACVR1B	1.60616	0
lenalidomide	0	1.60374
Ifnar	0	1.60228
daidzein	0	1.60228
SPIB	0	1.60228
VDR	0	1.5992
LAMP2	0	1.59845
calmidazolium	0	1.59845
sitagliptin	0	1.59845
CTTN	0	1.59845
HSP90AA1	0	1.59845
GPX8	0	1.59845
sodium dodecyl sulfate	0	1.59845
UBASH3A	0	1.59845
CXCL16	0	1.59845
PF-3084014	0	1.59845
CYBA	0	1.59845
MIR320	0	1.59845
PRKCH	0	1.59845
SLR14	0	1.59845
PARP	0	1.59845
AEBP1	0	1.59845
cercosporin	0	1.59845
GFPT1	0	1.59845
clomipramine	0	1.59845
CCN4	0	1.59845
IGF2R	0	1.59845
ZGPAT	0	1.59845
N4BP1	0	1.59845
NAP1L1	0	1.59845
bezafibrate	0	1.59394
eicosapentenoic acid	0	1.58568
ETV5	0	1.57752
PPARα-RXRα	1.57658	0
RARA	1.5667	0
RUNX1	0	1.56366
Pdgf (complex)	0	1.56146
POMC	0	1.56146
RLIM	0	1.5576
GNRHR	0	1.5576
Mcpt4	0	1.5576
mGluR	0	1.5576
METTL14	0	1.5576
HOXA-AS2	0	1.5576
AIMP2	0	1.5576
MSI2	0	1.5576
manumycin A	0	1.5576
APOH	0	1.5576
H3C14	0	1.5576
BMS-754807	0	1.5576
MCL1	0	1.5576
theophylline	0	1.5576
G2535	0	1.5576
ATP6AP2	0	1.5576
TNFSF10	0	1.55356
CYP19A1	0	1.55356
CAMK2D	1.54893	0
AQP1	1.54893	0
ORAI1	1.54893	0
FCGR1A	1.54893	0
STIM1	1.54893	0
GATA4	0	1.54637
INSIG1	0	1.54575
TFAP2A	0	1.54575
F2R	0	1.54575
arachidonic acid	0	1.53036
TCF12	0	1.53036
HMGA1	1.52976	0
SOD1	0	1.52521
UCP2	1.52298	0
isoliquiritigenin	1.52298	0
LGALS3BP	0	1.52035
ALOX12	0	1.52035
C9	0	1.52035
CLCA2	0	1.52035
MBNL1	0	1.52035
ITGA3	0	1.52035
4-methyl umbelliferone-8-carbaldehyde	0	1.52035
ELN	0	1.52035
SERPINA3	0	1.52035
CCAT1	0	1.52035
trientine	0	1.52035
Il8r	0	1.52035
beraprost	0	1.52035
miR-150-5p (and other miRNAs w/seed CUCCCAA)	0	1.52035
SH3KBP1	0	1.52035
chlorcyclizine	0	1.52035
KRIT1	0	1.52035
FOXO1	0	1.50675
poly rI:rC-RNA	0	1.50488
JUNB	1.5036	0
NOTCH1	0	1.50043
HOTAIRM1	1.49853	0
PDK4	1.49853	0
Ca2+	0	1.49636
berberine	0	1.49326
Pdgfr	0	1.48613
adefovir dipivoxil	0	1.48613
PTGER1	0	1.48613
APLNR	0	1.48613
LAMA2	0	1.48613
PDGFRB	0	1.48613
CDK7	0	1.48613
USP8	0	1.48613
[D-Ala2,N-Me-Phe4,Gly5-ol]-Enkephalin	0	1.48613
perhexiline	0	1.48613
mir-379	0	1.48613
Ahr-Arnt	0	1.48613
maxacalcitol	0	1.48613
OPRM1	0	1.48613
N,N-dimethylsphingosine	0	1.48613
KAT5	0	1.48607
LDL	0	1.48426
TSC2	1.48334	0
RORC	1.48334	0
alitretinoin	1.48334	0
bisindolylmaleimide I	0	1.47894
SOX2	0	1.47787
CD38	1.47341	0
EGLN	1.4685	0
hyaluronic acid	0	1.4649
NR3C1	0	1.45712
D-tubocurarine	0	1.45449
ADAM15	0	1.45449
RGCC	0	1.45449
COX4I1	0	1.45449
GALNT6	0	1.45449
ILF3	0	1.45449
MEG3	0	1.45449
XRCC5	0	1.45449
Collagen Alpha1	0	1.45449
IDH2	0	1.45449
LOXL2	0	1.45449
WNT3	0	1.45449
LAMC1	0	1.45449
zeranol	0	1.45449
coomassie brilliant blue	0	1.45449
sulfasalazine	1.45353	0
TRAIP	1.45353	0
PIM2	1.45353	0
HNRNPA1	1.45353	0
losartan potassium	0	1.45112
DUSP1	0	1.45112
mir-21	0	1.44506
RAC1	0	1.44433
diphtheria toxin	0	1.44433
BHLHE40	0	1.4376
HDAC1	0	1.43742
STAT5B	0	1.43742
elovanoid N34	1.43271	0
COL2A1	1.43271	0
edaravone	1.43271	0
zinc sulfate	1.43271	0
ULK4	1.43271	0
perchlorate	1.43271	0
TNFRSF13B	1.43271	0
FUT8	1.43271	0
DDIT3	0	1.43094
S100A9	1.43037	0
PDE5A	0	1.42507
TCF/LEF	0	1.42507
ST6GAL1	0	1.42507
galactose	0	1.42507
TAP1	0	1.42507
TINCR	0	1.42507
24-hydroxycholesterol	0	1.42507
clarithromycin	0	1.42507
PROM1	0	1.42507
mir-322	0	1.42507
PRKRA	0	1.42507
SLC2A1	0	1.42507
CDH2	0	1.42507
RXFP2	0	1.42507
miR-96-5p (and other miRNAs w/seed UUGGCAC)	0	1.42507
APBB1	0	1.42507
GTF2I	0	1.42507
ITIH1	0	1.42507
SMC3	0	1.42507
L-685,458	0	1.42507
TGFBR3	0	1.42507
NUP62	0	1.42507
SPTLC2	0	1.42507
TGFB3	0	1.42434
Insulin	0	1.42236
androgen	1.42115	0
DIO3	1.41658	0
SPI1	0	1.41487
Tnf receptor	1.41289	0
apicidin	1.41289	0
IND S1	1.41289	0
staurosporine	0	1.41132
CLDN7	0	1.4049
PSMB11	0	1.4049
misoprostol	0	1.39758
epothilone B	0	1.39758
PMP22	0	1.39758
tranylcypromine	0	1.39758
C1q	0	1.39758
MIR101	0	1.39758
phenytoin	0	1.39758
mannose	0	1.39758
PLCG1	0	1.39758
ZNF148	0	1.39758
perfluorooctanoic acid	0	1.39758
14,15-epoxyeicosatrienoic acid	0	1.39758
DIRAS3	0	1.39758
RHOB	0	1.39758
mevastatin	0	1.39758
OSBPL8	0	1.39758
cafestol	1.39396	0
Pkg	1.39396	0
HTATIP2	1.39396	0
Cbp/p300	1.39396	0
NFE2	1.39396	0
miR-18a-5p (and other miRNAs w/seed AAGGUGC)	1.39396	0
SULT1E1	1.39396	0
RAG1	1.39396	0
TNFAIP6	1.39396	0
oleic acid	0	1.39223
SB-431542	0	1.39223
tributyltin	0	1.38597
reactive oxygen species	0	1.37978
SIX5	1.37585	0
RUNX3	0	1.37364
acetaminophen	1.37246	0
torin1	1.37246	0
TARBP2	0	1.37179
NEDD4	0	1.37179
oxysterol	0	1.37179
phenyl-N-tert-butylnitrone	0	1.37179
mir-194	0	1.37179
GPI	0	1.37179
A-769662	0	1.37179
AQP7	0	1.37179
DROSHA	0	1.37179
NBEAL2	0	1.37179
IL19	0	1.37179
WNT5A	0	1.36151
paclitaxel	0	1.36086
hydrogen peroxide	0	1.35944
COMMD1	1.3585	0
MAFK	1.3585	0
RNF20	1.3585	0
rituximab	1.3585	0
Gm21596/Hmgb1	1.3585	0
P2RY2	1.3585	0
PCYT1A	1.3585	0
IGF1	0	1.35691
doxorubicin	1.35184	0
PRKAA2	0	1.34959
NCR2	0	1.34751
mannitol	0	1.34751
LYL1	0	1.34751
monensin	0	1.34751
superoxide	0	1.34751
pimozide	0	1.34751
DEF6	0	1.34751
VGLL3	0	1.34751
sertraline	0	1.34751
CXCL3	0	1.34751
FZD8	0	1.34751
topotecan	1.34726	0
metribolone	1.34701	0
docetaxel	0	1.34371
Fus	1.34184	0
MTA2	1.34184	0
ruxolitinib	1.34184	0
ADAMTS12	1.34184	0
arotinoid acid	1.34184	0
RORA	1.32693	0
JUN/JUNB/JUND	1.32583	0
mir-148	1.32583	0
RNY3	1.32583	0
PS-1145	0	1.32457
thioridazine	0	1.32457
artesunic acid	0	1.32457
EPHA2	0	1.32457
SULF2	0	1.32457
miR-19b-3p (and other miRNAs w/seed GUGCAAA)	0	1.32457
CTBP2	0	1.32457
taxifolin	0	1.32457
DAG1	0	1.32457
PHLPP1	0	1.32457
NUMB	0	1.32457
DPP-23	0	1.32457
HDAC4	0	1.31501
VHL	0	1.31501
choline fenofibrate	1.31041	0
IND S7	1.31041	0
JAK inhibitor I	1.31041	0
ELOVL5	1.31041	0
collagen type i (family)	1.31041	0
IRF8	0	1.30386
tert-butyl hydroperoxide	0	1.30283
CSNK2A1	0	1.30283
HULC	0	1.30283
NONO	0	1.30283
KLF10	0	1.30283
NAB2	0	1.30283
7-ketocholesterol	0	1.30283
HRG	0	1.30283
SAV1	0	1.30283
RND3	0	1.30283
HOXD3	0	1.30283
PTP4A3	0	1.30283
mir-192	0	1.30283
lapatinib/pazopanib	0	1.30283
STAU1	0	1.30283
EML4-ALK	0	1.30283
